# Supplementary material for: Composition of the adult digestive tract bacterial microbiome based on seven mouth surfaces, tonsils, throat and stool samples
Source: Genome Biol. 2012 Jun 14;13(6):R42. doi: 10.1186/gb-2012-13-6-r42 (PMC3446314; doi:10.1186/gb-2012-13-6-r42)
Supplement: Additional file 1 — Table s1 - average abundance, expressed in percentage of all microbial clades in the four digestive tract groups and among the ten body habitats. Lettering of groups and body habitats are as in Figure 1. AVG, average; STDEV, standard deviation. [file gb-2012-13-6-r42-S1.XLSX]

## Sheet: Table_S1
		Table S1. Average abundance, expressed in percentage of all microbial clades in the four digestive tract groups and among the ten body habitats. Lettering of groups and body habitats are as in Figure 1. AVG, average; STDEV, standard deviation.
		Microbial clades	G1								G2										G3						G4
			Group		BM		KG		Hp		Group		Th		PT		TD		Sal		Group		SupP		SubP		Stool
			AVG	STDEV	AVG	STDEV	AVG	STDEV	AVG	STDEV	AVG	STDEV	AVG	STDEV	AVG	STDEV	AVG	STDEV	AVG	STDEV	AVG	STDEV	AVG	STDEV	AVG	STDEV	AVG	STDEV
		Archaea	1.71845e-05	0.000232468	0	0	5.15536e-05	0.000697404	0	0	0.000177625	0.00234543	0.00034268	0.00459754	4.55468e-05	0.000619503	0	0	0.000322273	0.00416468	5.94935e-05	0.000802612	0	0	0.000118987	0.00160522	0.000557632	0.00584273
		Bacteria	99.9999	0.00118753	99.9998	0.00286519	99.9999	0.000697404	100	0	99.9998	0.00246943	99.9996	0.0046023	99.9999	0.000861472	100	0	99.9995	0.00441393	99.9994	0.00393057	100	0	99.9987	0.00786115	99.9994	0.00584273
		unclassified	7.73886e-05	0.000955063	0.000232166	0.00286519	0	0	0	0	5.57604e-05	0.000583415	1.76198e-05	0.000236394	5.91109e-05	0.000603103	0	0	0.000146311	0.00149416	0.000588445	0.00385684	0	0	0.00117689	0.00771369	0	0
		Archaea|Euryarchaeota	1.71845e-05	0.000232468	0	0	5.15536e-05	0.000697404	0	0	0.000177625	0.00234543	0.00034268	0.00459754	4.55468e-05	0.000619503	0	0	0.000322273	0.00416468	5.94935e-05	0.000802612	0	0	0.000118987	0.00160522	0.000557632	0.00584273
		Bacteria|Acidobacteria	0.000395558	0.00508373	0.000452295	0.00611854	0	0	0.000734377	0.00913266	0.00027015	0.00235831	0.000856112	0.00773146	0	0	0	0	0.000224488	0.00170177	7.70513e-05	0.00103948	0	0	0.000154103	0.00207896	0	0
		Bacteria|Actinobacteria	4.61868	5.20275	5.33494	6.16755	1.19234	2.96606	7.32876	6.47465	7.25985	5.8252	7.87096	6.54763	5.86261	5.29963	10.8774	7.66485	4.42842	3.78867	23.693	13.7566	27.1864	14.0661	20.1996	13.4472	0.506824	2.81851
		Bacteria|Bacteroidetes	11.547	8.82168	8.27976	6.21581	12.9862	12.9479	13.3749	7.30135	19.5881	8.7524	19.0798	8.96517	19.9403	10.228	16.2813	7.32012	23.0512	8.49629	19.9811	9.54482	17.2546	8.65726	22.7075	10.4324	65.2015	20.5003
		Bacteria|Chloroflexi	0.000126274	0.00144369	0.000199444	0.00192444	0	0	0.000179379	0.00240662	0.000271087	0.00219344	0.000293147	0.00323264	0.000731094	0.00475701	9.80217e-06	0.000134043	5.03032e-05	0.000650061	0.00117773	0.00954004	0.000510701	0.00431826	0.00184476	0.0147618	0	0
		Bacteria|Cyanobacteria	0.0579241	0.578035	0.106922	1.0048	0.0552058	0.664217	0.011644	0.0650874	0.0303381	0.138496	0.0263641	0.120223	0.00573014	0.0234415	0.00385924	0.0162922	0.0853989	0.394027	0.00626387	0.0514319	0.0075236	0.0667307	0.00500413	0.0361331	0.00180558	0.0173936
		Bacteria|Deinococcus-Thermus	0.00119069	0.0117712	0.00232449	0.0231548	0.000212964	0.00223971	0.00103462	0.009919	0.00078736	0.0075064	0.00182979	0.0194162	0.000192841	0.00176924	4.64843e-05	0.000371474	0.00108032	0.00846871	0.000919133	0.0098529	0	0	0.00183827	0.0197058	3.30494e-05	0.000349137
		Bacteria|Firmicutes	62.2606	15.4971	66.4373	14.4008	61.1313	17.2615	59.2131	14.829	42.974	14.6584	46.8717	15.9553	44.0546	16.2757	40.9565	14.7808	40.013	11.6218	22.8722	10.4456	23.0016	9.87259	22.7427	11.0187	29.6372	19.2602
		Bacteria|Fusobacteria	3.73654	3.81327	3.86788	3.55694	2.68269	3.98715	4.65905	3.89573	10.9636	7.489	10.6516	7.89471	14.5074	8.73974	11.2469	8.65971	7.44841	4.66183	13.3923	9.20331	11.271	8.95501	15.5136	9.45161	0.0721296	0.499504
		Bacteria|Gemmatimonadetes	0	0	0	0	0	0	0	0	0.000402877	0.0054079	0.00155229	0.0208262	5.92174e-05	0.000805443	0	0	0	0	0	0	0	0	0	0	0	0
		Bacteria|Lentisphaerae	5.32e-05	0.000537997	0	0	0	0	0.0001596	0.00161399	0.000206825	0.00272314	0.000363196	0.00487278	0	0	2.95475e-05	0.000404057	0.000434558	0.00561573	1.17053e-05	0.000157913	0	0	2.34105e-05	0.000315825	0.0309806	0.155859
		Bacteria|Proteobacteria	17.4248	9.84243	15.6176	8.76971	21.6647	11.9427	14.9921	8.81489	17.243	11.885	14.4971	12.2848	14.1914	10.2807	19.6885	13.5799	20.595	11.3944	17.3858	10.4084	19.602	10.851	15.1695	9.96586	2.90961	4.73491
		Bacteria|SR1	0.0222175	0.0818348	0.0157135	0.0479776	0.00254619	0.0133858	0.0483928	0.184141	0.161321	0.50987	0.0827954	0.266444	0.0922875	0.343698	0.0651572	0.2458	0.405044	1.18354	0.0362787	0.10808	0.0334267	0.0951212	0.0391307	0.121038	3.42295e-05	0.000356674
		Bacteria|Spirochaetes	0.0524272	0.141337	0.09877	0.300218	0.00442396	0.0126512	0.0540877	0.111141	0.300055	0.733942	0.207436	0.634706	0.574496	1.42295	0.0603644	0.133268	0.357926	0.744843	1.43351	2.78667	0.62655	1.48878	2.24048	4.08456	0.00033478	0.00357717
		Bacteria|Synergistetes	0.00131856	0.00605542	0.00251067	0.0116661	0	0	0.00144501	0.00650019	0.00865856	0.0409904	0.00645201	0.0345406	0.0174775	0.0900291	0.000236548	0.0015862	0.0104682	0.0378058	0.0992698	0.332058	0.0270305	0.0854328	0.171509	0.578684	0.00166727	0.00833432
		Bacteria|TM7	0.169178	0.434149	0.136943	0.341104	0.129892	0.553003	0.240698	0.40834	1.15218	2.10128	0.523877	0.93287	0.449702	0.784591	0.564721	0.967762	3.07044	5.71989	0.618478	1.15538	0.58918	1.15294	0.647777	1.15782	0.00763244	0.0834198
		Bacteria|Tenericutes	0.00298346	0.0112918	0.00369605	0.0156288	0.000383622	0.00246956	0.0048707	0.0157771	0.0369982	0.132582	0.0288094	0.121286	0.0690823	0.264615	0.00508478	0.0177583	0.0450165	0.126669	0.0209567	0.0687227	0.00923462	0.0361489	0.0326788	0.101296	0.0310458	0.305328
		Bacteria|Verrucomicrobia	0.000366551	0.00332093	0.000243603	0.0032954	0.000113695	0.00108811	0.000742355	0.00557929	0.000279157	0.00214299	4.47741e-05	0.000455046	9.27284e-05	0.000870518	0.000123895	0.000800796	0.00085523	0.0064456	0	0	0	0	0	0	0.442398	1.76323
		Bacteria|unclassified	0.104167	0.146409	0.09453	0.131986	0.149899	0.223312	0.0680717	0.0839288	0.279444	0.368229	0.147645	0.236219	0.233765	0.308706	0.249747	0.25741	0.48662	0.670582	0.458033	0.562903	0.390887	0.421684	0.52518	0.704123	1.15628	3.08256
		Archaea|Euryarchaeota|Methanobacteria	1.71845e-05	0.000232468	0	0	5.15536e-05	0.000697404	0	0	0.000177625	0.00234543	0.00034268	0.00459754	4.55468e-05	0.000619503	0	0	0.000322273	0.00416468	5.94935e-05	0.000802612	0	0	0.000118987	0.00160522	0.000557632	0.00584273
		Bacteria|Acidobacteria|Acidobacteria_Gp1	0.000150765	0.00203951	0.000452295	0.00611854	0	0	0	0	0.000106173	0.00142446	0.000424692	0.00569785	0	0	0	0	0	0	0	0	0	0	0	0	0	0
		Bacteria|Acidobacteria|Acidobacteria_Gp3	0	0	0	0	0	0	0	0	7.42192e-05	0.000867743	0.000296877	0.00347097	0	0	0	0	0	0	0	0	0	0	0	0	0	0
		Bacteria|Acidobacteria|Acidobacteria_Gp4	6.62596e-06	8.88966e-05	0	0	0	0	1.98779e-05	0.00026669	7.49213e-05	0.000832671	0.000134543	0.00180508	0	0	0	0	0.000165142	0.0015256	0	0	0	0	0	0	0	0
		Bacteria|Acidobacteria|Acidobacteria_Gp6	0.000226615	0.00304035	0	0	0	0	0.000679844	0.00912106	0	0	0	0	0	0	0	0	0	0	7.70513e-05	0.00103948	0	0	0.000154103	0.00207896	0	0
		Bacteria|Actinobacteria|Actinobacteria	4.61868	5.20275	5.33494	6.16755	1.19234	2.96606	7.32876	6.47465	7.25985	5.8252	7.87096	6.54763	5.86261	5.29963	10.8774	7.66485	4.42842	3.78867	23.693	13.7566	27.1864	14.0661	20.1996	13.4472	0.506824	2.81851
		Bacteria|Bacteroidetes|Bacteroidia	10.042	8.27902	6.37977	5.48783	11.031	12.1456	12.7151	7.2036	17.7936	8.64736	17.5193	8.75042	17.7316	10.1902	15.3742	7.17052	20.5491	8.47826	10.2026	8.37159	6.89254	6.40424	13.5126	10.3389	64.8655	20.6406
		Bacteria|Bacteroidetes|Flavobacteria	1.23514	1.60874	1.80727	2.58814	1.28882	1.58136	0.609314	0.656726	1.65298	2.12472	1.44291	2.57785	1.97553	2.77058	0.871408	1.37917	2.32209	1.77128	9.36362	5.67786	10.1506	5.66412	8.57664	5.69159	0.00332977	0.0195395
		Bacteria|Bacteroidetes|Sphingobacteria	0.000437338	0.00303792	0	0	0.000323865	0.00358347	0.00098815	0.00553029	0.00169868	0.0133305	0.00270506	0.022131	0.00108814	0.0126563	0	0	0.00300154	0.0185349	0.000780961	0.00523133	5.85845e-05	0.000798986	0.00150334	0.00966367	0.000915337	0.0114468
		Bacteria|Bacteroidetes|unclassified	0.269429	0.531215	0.0927244	0.279187	0.666058	1.22208	0.0495052	0.0923815	0.139896	0.321322	0.114891	0.335506	0.232053	0.56685	0.0357112	0.0638372	0.176928	0.319094	0.414111	1.15268	0.211419	0.662814	0.616803	1.64255	0.33172	1.47724
		Bacteria|Chloroflexi|Anaerolineae	3.82677e-05	0.000517676	0.000114803	0.00155303	0	0	0	0	0.000160081	0.00132122	4.07438e-05	0.000546636	0.000549276	0.00408818	0	0	5.03032e-05	0.000650061	0.00117206	0.00954035	0.000510701	0.00431826	0.00183343	0.0147624	0	0
		Bacteria|Chloroflexi|Thermomicrobia	8.80065e-05	0.00118387	8.46408e-05	0.001145	0	0	0.000179379	0.00240662	6.31009e-05	0.000797328	0.000252403	0.00318931	0	0	0	0	0	0	5.66408e-06	7.64127e-05	0	0	1.13282e-05	0.000152825	0	0
		Bacteria|Chloroflexi|unclassified	0	0	0	0	0	0	0	0	4.79049e-05	0.000651757	0	0	0.000181818	0.00247299	9.80217e-06	0.000134043	0	0	0	0	0	0	0	0	0	0
		Bacteria|Cyanobacteria|Cyanobacteria	0.0579241	0.578035	0.106922	1.0048	0.0552058	0.664217	0.011644	0.0650874	0.0303381	0.138496	0.0263641	0.120223	0.00573014	0.0234415	0.00385924	0.0162922	0.0853989	0.394027	0.00626387	0.0514319	0.0075236	0.0667307	0.00500413	0.0361331	0.00180558	0.0173936
		Bacteria|Deinococcus-Thermus|Deinococci	0.00119069	0.0117712	0.00232449	0.0231548	0.000212964	0.00223971	0.00103462	0.009919	0.00078736	0.0075064	0.00182979	0.0194162	0.000192841	0.00176924	4.64843e-05	0.000371474	0.00108032	0.00846871	0.000919133	0.0098529	0	0	0.00183827	0.0197058	3.30494e-05	0.000349137
		Bacteria|Firmicutes|Bacilli	54.7852	18.0836	61.1237	16.4977	54.8606	19.4531	48.3712	18.3	23.817	15.3907	29.2544	18.9011	27.5794	19.2764	23.2731	14.8003	15.161	8.58519	14.5117	10.4066	15.9326	10.2101	13.0907	10.6031	0.182012	1.22295
		Bacteria|Firmicutes|Clostridia	7.40568	5.93753	5.28104	4.59443	6.24168	6.89362	10.6943	6.32455	18.9139	8.22449	17.3994	8.21276	16.2671	7.90553	17.4823	7.19414	24.5068	9.58552	8.31905	5.79706	7.03285	4.8111	9.60525	6.78303	28.6417	18.6872
		Bacteria|Firmicutes|Erysipelotrichi	0.045907	0.103701	0.014629	0.0366495	0.00163702	0.00624222	0.121455	0.268212	0.138401	0.263025	0.161449	0.345483	0.146962	0.284042	0.133569	0.198293	0.111624	0.224285	0.0111975	0.0413492	0.00384421	0.0109222	0.0185507	0.0717762	0.308428	0.545856
		Bacteria|Firmicutes|unclassified	0.0238188	0.038951	0.0179671	0.0274914	0.0273734	0.0497393	0.0261159	0.0396223	0.104641	0.153006	0.056476	0.0946472	0.0610755	0.0752336	0.0675182	0.0811217	0.233493	0.361023	0.0302696	0.043827	0.0323262	0.0445265	0.028213	0.0431276	0.505014	1.23124
		Bacteria|Fusobacteria|Fusobacteria	3.73654	3.81327	3.86788	3.55694	2.68269	3.98715	4.65905	3.89573	10.9636	7.489	10.6516	7.89471	14.5074	8.73974	11.2469	8.65971	7.44841	4.66183	13.3923	9.20331	11.271	8.95501	15.5136	9.45161	0.0721296	0.499504
		Bacteria|Gemmatimonadetes|Gemmatimonadetes	0	0	0	0	0	0	0	0	0.000402877	0.0054079	0.00155229	0.0208262	5.92174e-05	0.000805443	0	0	0	0	0	0	0	0	0	0	0	0
		Bacteria|Lentisphaerae|Lentisphaeria	5.32e-05	0.000537997	0	0	0	0	0.0001596	0.00161399	0.000206825	0.00272314	0.000363196	0.00487278	0	0	2.95475e-05	0.000404057	0.000434558	0.00561573	1.17053e-05	0.000157913	0	0	2.34105e-05	0.000315825	0.0309806	0.155859
		Bacteria|Proteobacteria|Alphaproteobacteria	0.0223398	0.0613663	0.0216965	0.0769757	0.00804663	0.028067	0.0372763	0.0790562	0.0566851	0.332073	0.0928978	0.424157	0.00750388	0.024419	0.00231446	0.013933	0.124024	0.865782	0.00755161	0.0399611	0.00344293	0.0149718	0.0116603	0.0649505	0.32087	2.06522
		Bacteria|Proteobacteria|Betaproteobacteria	4.73021	5.47985	4.54069	5.13356	2.73089	4.78785	6.91904	6.51814	7.63976	8.6666	6.36791	7.76789	5.67947	7.01798	10.1719	10.6203	8.33979	9.26022	11.0894	8.62341	12.6244	9.06601	9.5543	8.18081	2.16574	3.53679
		Bacteria|Proteobacteria|Deltaproteobacteria	0.00193765	0.020898	0.000588701	0.00535114	0	0	0.00522425	0.0573429	0.00398046	0.0329422	0.00663537	0.0521129	0.000568174	0.00375001	0	0	0.00871831	0.0759059	0.00186436	0.0109805	0.00029863	0.00246748	0.00343009	0.0194934	0.0213075	0.0521872
		Bacteria|Proteobacteria|Epsilonproteobacteria	0.593094	1.12098	0.266459	0.377248	0.977983	2.38634	0.53484	0.59936	1.80707	2.0779	1.43501	1.63952	1.49812	1.87272	1.3481	1.68179	2.94705	3.11756	1.10136	1.20274	1.00727	1.29974	1.19545	1.10575	0.00396809	0.0291552
		Bacteria|Proteobacteria|Gammaproteobacteria	12.0722	8.15757	10.7813	7.82642	17.9415	11.5313	7.49376	5.11504	7.72816	7.71585	6.59228	9.39226	7.00268	6.79816	8.15648	7.35306	9.1612	7.31993	5.16851	5.44477	5.94768	5.95804	4.38934	4.9315	0.215897	0.985793
		Bacteria|Proteobacteria|unclassified	0.00504805	0.0196386	0.00690115	0.0306841	0.00629262	0.0208665	0.00195038	0.00736509	0.00733281	0.0238325	0.00240609	0.00911339	0.00303402	0.0103985	0.00967803	0.0200824	0.0142131	0.0557358	0.0171469	0.0308106	0.018923	0.0295303	0.0153709	0.0320909	0.181829	1.16927
		Bacteria|SR1|SR1_genera_incertae_sedis	0.0222175	0.0818348	0.0157135	0.0479776	0.00254619	0.0133858	0.0483928	0.184141	0.161321	0.50987	0.0827954	0.266444	0.0922875	0.343698	0.0651572	0.2458	0.405044	1.18354	0.0362787	0.10808	0.0334267	0.0951212	0.0391307	0.121038	3.42295e-05	0.000356674
		Bacteria|Spirochaetes|Spirochaetes	0.0524272	0.141337	0.09877	0.300218	0.00442396	0.0126512	0.0540877	0.111141	0.300055	0.733942	0.207436	0.634706	0.574496	1.42295	0.0603644	0.133268	0.357926	0.744843	1.43351	2.78667	0.62655	1.48878	2.24048	4.08456	0.00033478	0.00357717
		Bacteria|Synergistetes|Synergistia	0.00131856	0.00605542	0.00251067	0.0116661	0	0	0.00144501	0.00650019	0.00865856	0.0409904	0.00645201	0.0345406	0.0174775	0.0900291	0.000236548	0.0015862	0.0104682	0.0378058	0.0992698	0.332058	0.0270305	0.0854328	0.171509	0.578684	0.00166727	0.00833432
		Bacteria|TM7|TM7_genera_incertae_sedis	0.169178	0.434149	0.136943	0.341104	0.129892	0.553003	0.240698	0.40834	1.15218	2.10128	0.523877	0.93287	0.449702	0.784591	0.564721	0.967762	3.07044	5.71989	0.618478	1.15538	0.58918	1.15294	0.647777	1.15782	0.00763244	0.0834198
		Bacteria|Tenericutes|Mollicutes	0.00298346	0.0112918	0.00369605	0.0156288	0.000383622	0.00246956	0.0048707	0.0157771	0.0369982	0.132582	0.0288094	0.121286	0.0690823	0.264615	0.00508478	0.0177583	0.0450165	0.126669	0.0209567	0.0687227	0.00923462	0.0361489	0.0326788	0.101296	0.0310458	0.305328
		Bacteria|Verrucomicrobia|Opitutae	0	0	0	0	0	0	0	0	5.47516e-05	0.000712642	1.36484e-05	0.000183112	0	0	1.81467e-05	0.000248152	0.000187211	0.00241931	0	0	0	0	0	0	0.00509106	0.0446073
		Bacteria|Verrucomicrobia|Verrucomicrobiae	0.000350932	0.00330307	0.000243603	0.0032954	0.000113695	0.00108811	0.000695498	0.00552571	0.000224405	0.00201181	3.11258e-05	0.000417596	9.27284e-05	0.000870518	0.000105748	0.000763893	0.000668019	0.00599524	0	0	0	0	0	0	0.437307	1.76349
		Archaea|Euryarchaeota|Methanobacteria|Methanobacteriales	1.71845e-05	0.000232468	0	0	5.15536e-05	0.000697404	0	0	0.000177625	0.00234543	0.00034268	0.00459754	4.55468e-05	0.000619503	0	0	0.000322273	0.00416468	5.94935e-05	0.000802612	0	0	0.000118987	0.00160522	0.000557632	0.00584273
		Bacteria|Acidobacteria|Acidobacteria_Gp1|Gp1	0.000150765	0.00203951	0.000452295	0.00611854	0	0	0	0	0.000106173	0.00142446	0.000424692	0.00569785	0	0	0	0	0	0	0	0	0	0	0	0	0	0
		Bacteria|Acidobacteria|Acidobacteria_Gp3|Gp3	0	0	0	0	0	0	0	0	7.42192e-05	0.000867743	0.000296877	0.00347097	0	0	0	0	0	0	0	0	0	0	0	0	0	0
		Bacteria|Acidobacteria|Acidobacteria_Gp4|Gp4	6.62596e-06	8.88966e-05	0	0	0	0	1.98779e-05	0.00026669	7.49213e-05	0.000832671	0.000134543	0.00180508	0	0	0	0	0.000165142	0.0015256	0	0	0	0	0	0	0	0
		Bacteria|Acidobacteria|Acidobacteria_Gp6|Gp6	0.000226615	0.00304035	0	0	0	0	0.000679844	0.00912106	0	0	0	0	0	0	0	0	0	0	7.70513e-05	0.00103948	0	0	0.000154103	0.00207896	0	0
		Bacteria|Actinobacteria|Actinobacteria|Acidimicrobiales	0.000121672	0.0016324	0	0	0	0	0.000365015	0.00489719	0.000355733	0.00477266	0.00142293	0.0190907	0	0	0	0	0	0	0	0	0	0	0	0	0	0
		Bacteria|Actinobacteria|Actinobacteria|Actinomycetales	4.46866	5.14103	5.26181	6.14288	1.18245	2.93872	6.96171	6.34151	6.71726	5.5837	7.26765	6.30413	5.44876	5.08651	10.2611	7.28339	3.89149	3.66078	23.5923	13.7782	27.1428	14.0825	20.0418	13.4738	0.291793	2.79103
		Bacteria|Actinobacteria|Actinobacteria|Bifidobacteriales	0.0042572	0.0155617	0.00399271	0.0148187	0.000458358	0.00348219	0.00832054	0.0283844	0.00966487	0.0495498	0.00919474	0.0359091	0.0163868	0.114852	0.00236034	0.0102571	0.0107177	0.0371807	0.00773583	0.0442703	0.00152361	0.0107638	0.0139481	0.0777768	0.0764809	0.309525
		Bacteria|Actinobacteria|Actinobacteria|Coriobacteriales	0.145075	0.199922	0.069027	0.0925472	0.00940543	0.0451546	0.356793	0.462063	0.527731	0.651257	0.59189	0.64661	0.396069	0.607261	0.611348	0.761952	0.511616	0.589205	0.0917331	0.216703	0.0405802	0.0822429	0.142886	0.351162	0.137691	0.273234
		Bacteria|Actinobacteria|Actinobacteria|Solirubrobacterales	0.000102413	0.0012802	0	0	0	0	0.000307239	0.0038406	0.0035572	0.0459692	0	0	0	0	0	0	0.0142288	0.183877	0	0	0	0	0	0	0	0
		Bacteria|Actinobacteria|Actinobacteria|unclassified	0.0004667	0.00380899	0.000112383	0.00135313	2.6865e-05	0.000363423	0.00126085	0.00971044	0.00128216	0.00628099	0.000805432	0.00401866	0.00139078	0.0108605	0.00257056	0.00753444	0.000361853	0.00271031	0.00122672	0.00385267	0.00149267	0.00430238	0.000960768	0.00340296	0.000859063	0.00656429
		Bacteria|Bacteroidetes|Bacteroidia|Bacteroidales	10.042	8.27902	6.37977	5.48783	11.031	12.1456	12.7151	7.2036	17.7936	8.64736	17.5193	8.75042	17.7316	10.1902	15.3742	7.17052	20.5491	8.47826	10.2026	8.37159	6.89254	6.40424	13.5126	10.3389	64.8655	20.6406
		Bacteria|Bacteroidetes|Flavobacteria|Flavobacteriales	1.23514	1.60874	1.80727	2.58814	1.28882	1.58136	0.609314	0.656726	1.65298	2.12472	1.44291	2.57785	1.97553	2.77058	0.871408	1.37917	2.32209	1.77128	9.36362	5.67786	10.1506	5.66412	8.57664	5.69159	0.00332977	0.0195395
		Bacteria|Bacteroidetes|Sphingobacteria|Sphingobacteriales	0.000437338	0.00303792	0	0	0.000323865	0.00358347	0.00098815	0.00553029	0.00169868	0.0133305	0.00270506	0.022131	0.00108814	0.0126563	0	0	0.00300154	0.0185349	0.000780961	0.00523133	5.85845e-05	0.000798986	0.00150334	0.00966367	0.000915337	0.0114468
		Bacteria|Chloroflexi|Anaerolineae|Anaerolineales	3.82677e-05	0.000517676	0.000114803	0.00155303	0	0	0	0	0.000160081	0.00132122	4.07438e-05	0.000546636	0.000549276	0.00408818	0	0	5.03032e-05	0.000650061	0.00117206	0.00954035	0.000510701	0.00431826	0.00183343	0.0147624	0	0
		Bacteria|Chloroflexi|Thermomicrobia|Sphaerobacterales	2.82136e-05	0.000381666	8.46408e-05	0.001145	0	0	0	0	1.18661e-05	0.000159201	4.74644e-05	0.000636802	0	0	0	0	0	0	5.66408e-06	7.64127e-05	0	0	1.13282e-05	0.000152825	0	0
		Bacteria|Chloroflexi|Thermomicrobia|unclassified	5.97929e-05	0.000802206	0	0	0	0	0.000179379	0.00240662	5.12348e-05	0.000638528	0.000204939	0.00255411	0	0	0	0	0	0	0	0	0	0	0	0	0	0
		Bacteria|Cyanobacteria|Cyanobacteria|Chloroplast	0.0579241	0.578035	0.106922	1.0048	0.0552058	0.664217	0.011644	0.0650874	0.0299557	0.138268	0.0251427	0.119359	0.00573014	0.0234415	0.00385924	0.0162922	0.0850905	0.393979	0.00626387	0.0514319	0.0075236	0.0667307	0.00500413	0.0361331	0.00127091	0.0114805
		Bacteria|Cyanobacteria|Cyanobacteria|unclassified	0	0	0	0	0	0	0	0	0.000367988	0.00490616	0.00122141	0.016387	0	0	0	0	0.000250537	0.00323766	0	0	0	0	0	0	0.000534672	0.00756141
		Bacteria|Deinococcus-Thermus|Deinococci|Deinococcales	0.00100587	0.0115247	0.00177003	0.0224153	0.000212964	0.00223971	0.00103462	0.009919	0.000784614	0.0075051	0.00182979	0.0194162	0.000181855	0.00176405	4.64843e-05	0.000371474	0.00108032	0.00846871	0.000919133	0.0098529	0	0	0.00183827	0.0197058	3.30494e-05	0.000349137
		Bacteria|Deinococcus-Thermus|Deinococci|Thermales	0.000184821	0.00199058	0.000554464	0.00597174	0	0	0	0	2.7464e-06	3.7355e-05	0	0	1.09856e-05	0.00014942	0	0	0	0	0	0	0	0	0	0	0	0
		Bacteria|Firmicutes|Bacilli|Bacillales	5.24688	5.07941	7.30679	6.5681	4.37033	4.207	4.06353	4.46312	1.59536	1.69083	2.28435	2.50242	2.23802	2.44471	0.938274	0.862653	0.920794	0.95353	0.665597	1.33345	0.615982	1.22967	0.715212	1.43723	0.0912638	1.11384
		Bacteria|Firmicutes|Bacilli|Lactobacillales	49.5253	17.3809	53.804	16.0671	50.4678	19.4417	44.3041	16.6341	22.2167	14.593	26.9683	17.7034	25.3354	17.8312	22.326	14.5124	14.2373	8.3251	13.8412	9.64824	15.3115	9.62851	12.3708	9.66798	0.0904336	0.464344
		Bacteria|Firmicutes|Bacilli|unclassified	0.0129664	0.0229457	0.0128363	0.0257709	0.022494	0.0336753	0.00356884	0.00939096	0.00489043	0.0102388	0.00169949	0.00495276	0.00605522	0.0120715	0.00889468	0.0146702	0.00291233	0.00926063	0.00491469	0.0101911	0.00509837	0.0106537	0.00473101	0.00972842	0.000314559	0.00278006
		Bacteria|Firmicutes|Clostridia|Clostridiales	7.39462	5.93045	5.26921	4.58885	6.24111	6.8934	10.6735	6.30912	18.738	8.1137	17.3281	8.16255	16.211	7.8632	17.4518	7.16948	23.9613	9.25956	8.2887	5.78506	7.00009	4.79478	9.57732	6.77534	28.5004	18.6015
		Bacteria|Firmicutes|Clostridia|unclassified	0.0110593	0.0338609	0.0118314	0.0341157	0.000563323	0.00313249	0.0207832	0.0643345	0.17589	0.380143	0.0713326	0.151588	0.0561165	0.149602	0.0305307	0.0879874	0.545581	1.1314	0.0303478	0.0601674	0.0327645	0.0755191	0.027931	0.0448158	0.141361	0.265298
		Bacteria|Firmicutes|Erysipelotrichi|Erysipelotrichales	0.045907	0.103701	0.014629	0.0366495	0.00163702	0.00624222	0.121455	0.268212	0.138401	0.263025	0.161449	0.345483	0.146962	0.284042	0.133569	0.198293	0.111624	0.224285	0.0111975	0.0413492	0.00384421	0.0109222	0.0185507	0.0717762	0.308428	0.545856
		Bacteria|Fusobacteria|Fusobacteria|Fusobacteriales	3.73654	3.81327	3.86788	3.55694	2.68269	3.98715	4.65905	3.89573	10.9636	7.489	10.6516	7.89471	14.5074	8.73974	11.2469	8.65971	7.44841	4.66183	13.3923	9.20331	11.271	8.95501	15.5136	9.45161	0.0721296	0.499504
		Bacteria|Gemmatimonadetes|Gemmatimonadetes|Gemmatimonadales	0	0	0	0	0	0	0	0	0.000402877	0.0054079	0.00155229	0.0208262	5.92174e-05	0.000805443	0	0	0	0	0	0	0	0	0	0	0	0
		Bacteria|Lentisphaerae|Lentisphaeria|Victivallales	5.32e-05	0.000537997	0	0	0	0	0.0001596	0.00161399	0.000206825	0.00272314	0.000363196	0.00487278	0	0	2.95475e-05	0.000404057	0.000434558	0.00561573	1.17053e-05	0.000157913	0	0	2.34105e-05	0.000315825	0.0306272	0.153057
		Bacteria|Lentisphaerae|Lentisphaeria|unclassified	0	0	0	0	0	0	0	0	0	0	0	0	0	0	0	0	0	0	0	0	0	0	0	0	0.000353351	0.00353528
		Bacteria|Proteobacteria|Alphaproteobacteria|Caulobacterales	0.00322	0.0164621	0.00427294	0.0242696	0.000811357	0.004564	0.0045757	0.0205527	0.00937129	0.0511099	0.0275269	0.148699	0.000730138	0.0042129	0.00115289	0.0106098	0.00807522	0.0409177	0.00154482	0.0134192	0.00024688	0.00182043	0.00284277	0.025018	0.000972539	0.0129704
		Bacteria|Proteobacteria|Alphaproteobacteria|Rhizobiales	0.00651192	0.0198828	0.00437386	0.0135322	0.00222163	0.00941354	0.0129403	0.0367027	0.0309822	0.23027	0.037959	0.244682	0.0029694	0.0136077	0.000191174	0.00184373	0.0828092	0.660947	0.00129387	0.0075634	0.00130654	0.00783732	0.00128119	0.00728948	0.00269459	0.023909
		Bacteria|Proteobacteria|Alphaproteobacteria|Rhodobacterales	0.0045938	0.0253474	0.00705138	0.0390414	0.00232552	0.01574	0.0044045	0.0212609	0.00146706	0.00929427	0.00345259	0.017749	0.00127842	0.0104527	0.000373932	0.00337823	0.000763292	0.00559707	0.00222076	0.0178053	0.000573896	0.00472185	0.00386763	0.0308888	0	0
		Bacteria|Proteobacteria|Alphaproteobacteria|Rhodospirillales	0.000167153	0.00143731	3.53781e-05	0.000478586	0	0	0.000466082	0.00383334	0.000381216	0.00352701	0.00147313	0.0134395	0	0	0	0	5.17328e-05	0.000668536	0	0	0	0	0	0	0	0
		Bacteria|Proteobacteria|Alphaproteobacteria|Sphingomonadales	0.00718813	0.0299625	0.00554516	0.0282042	0.00256322	0.013793	0.013456	0.0478903	0.0138479	0.0734531	0.0218314	0.067932	0.00197599	0.00947144	0.000444658	0.00274583	0.0311394	0.213663	0.00210087	0.0112235	0.000952828	0.00413541	0.00324891	0.0183115	0.00400162	0.0412075
		Bacteria|Proteobacteria|Alphaproteobacteria|unclassified	0.000658804	0.00587834	0.000417782	0.00311472	0.000124895	0.00143386	0.00143373	0.0130864	0.000635425	0.00433818	0.000654779	0.00340234	0.000549923	0.00351981	0.000151802	0.00207586	0.0011852	0.00835472	0.000391286	0.00270528	0.00036278	0.00259657	0.000419793	0.002814	0.313201	2.06505
		Bacteria|Proteobacteria|Betaproteobacteria|Burkholderiales	0.430308	0.854371	0.788752	1.59247	0.106106	0.320819	0.396067	0.649827	0.798695	2.3586	0.649328	1.77355	0.171771	0.347794	0.0603346	0.155167	2.31335	7.15788	3.17721	4.50529	3.40808	4.6238	2.94635	4.38678	2.14905	3.52776
		Bacteria|Proteobacteria|Betaproteobacteria|Hydrogenophilales	0.000125522	0.00137359	4.1495e-05	0.000561333	0.000215484	0.00195503	0.000119586	0.00160441	0.000221541	0.00243122	0.000397579	0.00341095	0	0	0	0	0.000488587	0.00631393	5.16965e-06	7.05047e-05	1.03393e-05	0.000141009	0	0	0	0
		Bacteria|Proteobacteria|Betaproteobacteria|Methylophilales	5.02653e-05	0.0005526	0.000150796	0.0016578	0	0	0	0	4.66415e-05	0.00058041	0.000149361	0.00182895	0	0	1.58242e-05	0.000216393	2.13807e-05	0.000276299	0	0	0	0	0	0	0	0
		Bacteria|Proteobacteria|Betaproteobacteria|Neisseriales	4.29059	5.13012	3.73369	4.19354	2.61962	4.71134	6.51845	6.48549	6.83358	7.72373	5.7137	7.52518	5.5045	6.99715	10.1087	10.619	6.00747	5.7536	7.80968	6.63391	9.09325	7.10866	6.52611	6.15916	0.00803227	0.0555188
		Bacteria|Proteobacteria|Betaproteobacteria|Rhodocyclales	0.00370493	0.0272113	0.007919	0.0636775	0.00142532	0.00859612	0.00177048	0.00936024	0.000782935	0.00479223	0.000854963	0.00495332	0.000262147	0.00319366	3.92028e-05	0.000396266	0.00197543	0.0106257	0.0170993	0.0579701	0.0165368	0.0581155	0.0176617	0.0578247	0	0
		Bacteria|Proteobacteria|Betaproteobacteria|unclassified	0.00543089	0.0174956	0.0101333	0.0276112	0.00352604	0.0149725	0.00263327	0.00990302	0.00643712	0.0191212	0.00348354	0.0240668	0.00293568	0.00958867	0.00284401	0.00716724	0.0164852	0.035662	0.0853572	0.254157	0.106531	0.312854	0.0641837	0.19546	0.00865628	0.0403699
		Bacteria|Proteobacteria|Deltaproteobacteria|Desulfobacterales	0	0	0	0	0	0	0	0	4.20184e-06	5.71513e-05	0	0	1.68074e-05	0.000228605	0	0	0	0	0.00171268	0.0109192	0.00029863	0.00246748	0.00312673	0.0193709	0	0
		Bacteria|Proteobacteria|Deltaproteobacteria|Desulfovibrionales	1.86386e-05	0.000145046	5.59157e-05	0.000435139	0	0	0	0	9.4974e-05	0.00100087	0.00010333	0.0011271	0.00014778	0.00121208	0	0	0.000128786	0.00166428	9.62716e-05	0.00118206	0	0	0.000192543	0.00236412	0.0208069	0.0502509
		Bacteria|Proteobacteria|Deltaproteobacteria|Desulfuromonadales	0.00148001	0.0192561	7.09745e-05	0.000689638	0	0	0.00436905	0.0570788	0.00125752	0.0131649	0.0048405	0.0508692	0.000170306	0.00154128	0	0	1.92721e-05	0.00024905	0	0	0	0	0	0	0	0
		Bacteria|Proteobacteria|Deltaproteobacteria|Myxococcales	0.000282337	0.0030122	0.000257878	0.00348851	0	0	0.000589133	0.00554809	0.00162746	0.0188388	0.00138224	0.0114873	0.000233281	0.00317296	0	0	0.00489432	0.060695	5.54122e-05	0.000527831	0	0	0.000110824	0.00105566	0	0
		Bacteria|Proteobacteria|Deltaproteobacteria|unclassified	0.000156666	0.00141079	0.000203933	0.0019173	0	0	0.000266065	0.00231506	0.000996308	0.0124097	0.000309302	0.00366564	0	0	0	0	0.00367593	0.045973	0	0	0	0	0	0	0.000500595	0.00356197
		Bacteria|Proteobacteria|Epsilonproteobacteria|Campylobacterales	0.593032	1.12095	0.266439	0.377261	0.977817	2.38624	0.53484	0.59936	1.80678	2.07737	1.43494	1.63944	1.49783	1.87214	1.34765	1.68126	2.94671	3.11664	1.10097	1.20246	1.00688	1.29956	1.19506	1.10536	0.00396809	0.0291552
		Bacteria|Proteobacteria|Epsilonproteobacteria|unclassified	6.21181e-05	0.000797428	2.02398e-05	0.000273799	0.000166115	0.00211848	0	0	0.000288296	0.00195517	7.10708e-05	0.000700576	0.000296937	0.001561	0.000447867	0.00234419	0.000337309	0.00321493	0.000386334	0.0028575	0.000388288	0.0029386	0.000384381	0.0027764	0	0
		Bacteria|Proteobacteria|Gammaproteobacteria|Aeromonadales	6.42728e-06	8.69467e-05	0	0	1.92819e-05	0.00026084	0	0	4.85853e-06	6.5184e-05	1.94341e-05	0.000260736	0	0	0	0	0	0	0	0	0	0	0	0	0.00570255	0.0806462
		Bacteria|Proteobacteria|Gammaproteobacteria|Alteromonadales	7.70446e-05	0.00103903	0.000144735	0.00195793	0	0	8.63993e-05	0.00115917	3.68971e-06	5.01854e-05	0	0	1.47588e-05	0.000200742	0	0	0	0	0	0	0	0	0	0	0	0
		Bacteria|Proteobacteria|Gammaproteobacteria|Cardiobacteriales	0.00870659	0.0322406	0.0149151	0.0369477	0.005239	0.0421521	0.0059657	0.0176219	0.00561223	0.0223178	0.00661072	0.0276289	0.00422409	0.0294848	0.00135409	0.00511171	0.01026	0.0270458	0.233224	0.394407	0.249446	0.363116	0.217001	0.425699	2.11784e-05	0.000299508
		Bacteria|Proteobacteria|Gammaproteobacteria|Enterobacteriales	0.0250675	0.0967902	0.0165649	0.0619723	0.00711615	0.0432921	0.0515215	0.185106	0.0331754	0.17735	0.0746226	0.398862	0.0106955	0.0466111	0.000949044	0.00606078	0.0464346	0.257867	0.00915213	0.0703185	0.0029483	0.0199588	0.015356	0.120678	0.159388	0.956514
		Bacteria|Proteobacteria|Gammaproteobacteria|Legionellales	3.46783e-05	0.000469119	0	0	0.000104035	0.00140736	0	0	0	0	0	0	0	0	0	0	0	0	0	0	0	0	0	0	0.000534672	0.00756141
		Bacteria|Proteobacteria|Gammaproteobacteria|Oceanospirillales	0	0	0	0	0	0	0	0	4.64665e-05	0.000623413	0.000185866	0.00249365	0	0	0	0	0	0	6.03944e-05	0.000814764	0	0	0.000120789	0.00162953	0	0
		Bacteria|Proteobacteria|Gammaproteobacteria|Pasteurellales	11.966	8.13039	10.7285	7.83781	17.9232	11.5208	7.24623	5.03258	7.51272	7.41024	5.82815	8.13679	6.98104	6.80091	8.15188	7.35017	9.0898	7.3531	4.91908	5.42509	5.69035	5.95986	4.1478	4.89032	0.0478658	0.229591
		Bacteria|Proteobacteria|Gammaproteobacteria|Pseudomonadales	0.0488092	0.184014	0.00999041	0.0301196	0.00464465	0.0353215	0.131792	0.486602	0.148499	1.19689	0.582574	4.7499	0.00375403	0.0107869	0.00137788	0.0103344	0.00629016	0.0165533	0.00322893	0.0136985	0.00163204	0.00685539	0.00482582	0.0205416	0.0019001	0.0190227
		Bacteria|Proteobacteria|Gammaproteobacteria|Xanthomonadales	0.0209394	0.20591	0.0106747	0.118083	0.000326204	0.00296292	0.0518174	0.496684	0.0276641	0.25813	0.0998741	0.944831	0.00247829	0.0222103	0.000200274	0.00222373	0.00810376	0.0632558	0.00156221	0.0126117	0.000276268	0.00293695	0.00284815	0.0222864	0	0
		Bacteria|Proteobacteria|Gammaproteobacteria|unclassified	0.00254615	0.01909	0.000478821	0.0029179	0.000817253	0.00371997	0.00634237	0.0506322	0.000428665	0.00311345	0.000201361	0.00137793	0.000478781	0.00359783	0.000717237	0.00474661	0.000317279	0.00273142	0.00220476	0.00874721	0.0030259	0.0113434	0.00138362	0.00615105	0.000484645	0.00422
		Bacteria|SR1|SR1_genera_incertae_sedis|unclassified	0.0222175	0.0818348	0.0157135	0.0479776	0.00254619	0.0133858	0.0483928	0.184141	0.161321	0.50987	0.0827954	0.266444	0.0922875	0.343698	0.0651572	0.2458	0.405044	1.18354	0.0362787	0.10808	0.0334267	0.0951212	0.0391307	0.121038	3.42295e-05	0.000356674
		Bacteria|Spirochaetes|Spirochaetes|Spirochaetales	0.0524272	0.141337	0.09877	0.300218	0.00442396	0.0126512	0.0540877	0.111141	0.300055	0.733942	0.207436	0.634706	0.574496	1.42295	0.0603644	0.133268	0.357926	0.744843	1.43351	2.78667	0.62655	1.48878	2.24048	4.08456	0.00033478	0.00357717
		Bacteria|Synergistetes|Synergistia|Synergistales	0.00131856	0.00605542	0.00251067	0.0116661	0	0	0.00144501	0.00650019	0.00865856	0.0409904	0.00645201	0.0345406	0.0174775	0.0900291	0.000236548	0.0015862	0.0104682	0.0378058	0.0992698	0.332058	0.0270305	0.0854328	0.171509	0.578684	0.00166727	0.00833432
		Bacteria|TM7|TM7_genera_incertae_sedis|unclassified	0.169178	0.434149	0.136943	0.341104	0.129892	0.553003	0.240698	0.40834	1.15218	2.10128	0.523877	0.93287	0.449702	0.784591	0.564721	0.967762	3.07044	5.71989	0.618478	1.15538	0.58918	1.15294	0.647777	1.15782	0.00763244	0.0834198
		Bacteria|Tenericutes|Mollicutes|Anaeroplasmatales	0	0	0	0	0	0	0	0	0.00142353	0.0186065	0.00555366	0.0726109	0	0	0	0	0.000140453	0.00181505	0	0	0	0	0	0	0.0302664	0.305007
		Bacteria|Tenericutes|Mollicutes|Mycoplasmatales	0.00294571	0.0111217	0.0035828	0.0151184	0.000383622	0.00246956	0.0048707	0.0157771	0.0350319	0.123474	0.0223007	0.0877519	0.0690823	0.264615	0.00508478	0.0177583	0.0436598	0.123769	0.0209567	0.0687227	0.00923462	0.0361489	0.0326788	0.101296	0.000496562	0.00622476
		Bacteria|Tenericutes|Mollicutes|unclassified	3.77494e-05	0.000510665	0.000113248	0.00153199	0	0	0	0	0.000542828	0.00707526	0.000955032	0.0128131	0	0	0	0	0.00121628	0.0154879	0	0	0	0	0	0	0.000282778	0.00287912
		Bacteria|Verrucomicrobia|Opitutae|Puniceicoccales	0	0	0	0	0	0	0	0	5.47516e-05	0.000712642	1.36484e-05	0.000183112	0	0	1.81467e-05	0.000248152	0.000187211	0.00241931	0	0	0	0	0	0	0.00508546	0.0446078
		Bacteria|Verrucomicrobia|Verrucomicrobiae|Verrucomicrobiales	0.000350932	0.00330307	0.000243603	0.0032954	0.000113695	0.00108811	0.000695498	0.00552571	0.000224405	0.00201181	3.11258e-05	0.000417596	9.27284e-05	0.000870518	0.000105748	0.000763893	0.000668019	0.00599524	0	0	0	0	0	0	0.437307	1.76349
		Archaea|Euryarchaeota|Methanobacteria|Methanobacteriales|Methanobacteriaceae	1.71845e-05	0.000232468	0	0	5.15536e-05	0.000697404	0	0	0.000177625	0.00234543	0.00034268	0.00459754	4.55468e-05	0.000619503	0	0	0.000322273	0.00416468	5.94935e-05	0.000802612	0	0	0.000118987	0.00160522	0.000557632	0.00584273
		Bacteria|Acidobacteria|Acidobacteria_Gp1|Gp1|unclassified	0.000150765	0.00203951	0.000452295	0.00611854	0	0	0	0	0.000106173	0.00142446	0.000424692	0.00569785	0	0	0	0	0	0	0	0	0	0	0	0	0	0
		Bacteria|Acidobacteria|Acidobacteria_Gp3|Gp3|unclassified	0	0	0	0	0	0	0	0	7.42192e-05	0.000867743	0.000296877	0.00347097	0	0	0	0	0	0	0	0	0	0	0	0	0	0
		Bacteria|Acidobacteria|Acidobacteria_Gp4|Gp4|unclassified	6.62596e-06	8.88966e-05	0	0	0	0	1.98779e-05	0.00026669	7.49213e-05	0.000832671	0.000134543	0.00180508	0	0	0	0	0.000165142	0.0015256	0	0	0	0	0	0	0	0
		Bacteria|Acidobacteria|Acidobacteria_Gp6|Gp6|unclassified	0.000226615	0.00304035	0	0	0	0	0.000679844	0.00912106	0	0	0	0	0	0	0	0	0	0	7.70513e-05	0.00103948	0	0	0.000154103	0.00207896	0	0
		Bacteria|Actinobacteria|Actinobacteria|Acidimicrobiales|Iamiaceae	0	0	0	0	0	0	0	0	0.000355733	0.00477266	0.00142293	0.0190907	0	0	0	0	0	0	0	0	0	0	0	0	0	0
		Bacteria|Actinobacteria|Actinobacteria|Acidimicrobiales|unclassified	0.000121672	0.0016324	0	0	0	0	0.000365015	0.00489719	0	0	0	0	0	0	0	0	0	0	0	0	0	0	0	0	0	0
		Bacteria|Actinobacteria|Actinobacteria|Actinomycetales|Actinomycetaceae	2.34706	2.9399	2.40344	3.37451	0.64957	1.40745	3.98819	4.03775	5.05984	4.62467	5.51715	4.92721	4.41901	4.43675	7.81402	6.7151	2.48919	2.41962	8.52898	8.85535	9.16072	8.75684	7.89724	8.95386	0.0283984	0.351499
		Bacteria|Actinobacteria|Actinobacteria|Actinomycetales|Cellulomonadaceae	2.69795e-05	0.000361968	0	0	0	0	8.09385e-05	0.0010859	0.000159819	0.00209515	0.000241788	0.00324393	0	0	0	0	0.000397488	0.00513668	0	0	0	0	0	0	0	0
		Bacteria|Actinobacteria|Actinobacteria|Actinomycetales|Corynebacteriaceae	0.309792	1.17991	0.351345	0.708406	0.200531	1.56527	0.377501	1.26606	0.216424	1.01768	0.389008	2.40949	0.132755	0.812791	0.101672	0.483452	0.242262	0.365007	8.93025	6.49374	10.8766	6.99542	6.9839	5.99205	0.00713844	0.0520112
		Bacteria|Actinobacteria|Actinobacteria|Actinomycetales|Dermabacteraceae	0.000270922	0.00308599	0.000452295	0.00611854	0	0	0.00036047	0.00313942	2.80801e-05	0.000334892	6.17436e-05	0.000647941	0	0	5.05767e-05	0.000691626	0	0	0	0	0	0	0	0	0	0
		Bacteria|Actinobacteria|Actinobacteria|Actinomycetales|Dermacoccaceae	8.39875e-05	0.00106053	0.000168782	0.00228324	2.67789e-05	0.000362259	5.64016e-05	0.0005361	0.000136061	0.00182669	0.00051743	0.00694206	2.68133e-05	0.000364701	0	0	0	0	0	0	0	0	0	0	0	0
		Bacteria|Actinobacteria|Actinobacteria|Actinomycetales|Dietziaceae	3.45539e-05	0.000464465	2.36028e-05	0.000319293	0	0	8.00589e-05	0.0010741	3.4899e-05	0.000450995	0	0	0	0	0	0	0.000139596	0.00180398	0	0	0	0	0	0	0	0
		Bacteria|Actinobacteria|Actinobacteria|Actinomycetales|Geodermatophilaceae	0.000134282	0.00140033	2.36028e-05	0.000319293	0.000308175	0.00317604	7.10672e-05	0.000705655	0.000507096	0.00614989	0.000502134	0.00487604	0	0	0	0	0.00152625	0.0197235	0	0	0	0	0	0	0	0
		Bacteria|Actinobacteria|Actinobacteria|Actinomycetales|Intrasporangiaceae	0.00026773	0.00349693	0	0	2.82914e-05	0.000382719	0.000774899	0.0101081	2.10214e-05	0.000210656	8.40856e-05	0.000842625	0	0	0	0	0	0	0	0	0	0	0	0	0.00012099	0.00171106
		Bacteria|Actinobacteria|Actinobacteria|Actinomycetales|Jonesiaceae	0.000381862	0.00341193	0.000752324	0.00653776	0.000307612	0.00254893	8.56501e-05	0.00114912	0.00191622	0.025116	0.00765904	0.100384	5.85792e-06	7.96764e-05	0	0	0	0	0.000330885	0.00418431	0.000240594	0.00328126	0.000421175	0.00508735	0	0
		Bacteria|Actinobacteria|Actinobacteria|Actinomycetales|Kineosporiaceae	9.26058e-05	0.00124244	0	0	0	0	0.000277817	0.00372731	2.90741e-05	0.000383669	6.44224e-05	0.000864317	0	0	0	0	5.18741e-05	0.000670361	0	0	0	0	0	0	0	0
		Bacteria|Actinobacteria|Actinobacteria|Actinomycetales|Microbacteriaceae	0.00050971	0.00429867	0.000203523	0.00194611	0.000371653	0.00310014	0.000953954	0.00784975	0.00160452	0.0149579	0.000953339	0.0058959	0.00019148	0.00260441	7.84883e-05	0.00107331	0.00519475	0.0502579	0.000408026	0.00551639	0.000160396	0.00218751	0.000655656	0.00884528	0	0
		Bacteria|Actinobacteria|Actinobacteria|Actinomycetales|Micrococcaceae	1.6172	2.47673	2.31766	3.89297	0.280105	0.776245	2.25382	2.76097	1.30432	1.86579	1.09369	1.50416	0.832442	1.24719	2.27131	3.08079	1.01982	1.63104	4.57767	5.99321	5.46726	6.82678	3.68808	5.15963	0.00193339	0.0122299
		Bacteria|Actinobacteria|Actinobacteria|Actinomycetales|Micromonosporaceae	0.000151254	0.00202928	0	0	0	0	0.000453761	0.00608784	0	0	0	0	0	0	0	0	0	0	0	0	0	0	0	0	0	0
		Bacteria|Actinobacteria|Actinobacteria|Actinomycetales|Mycobacteriaceae	0.000114633	0.000898805	9.1822e-05	0.000829936	0.000125798	0.00107309	0.000126279	0.00079339	0.000554002	0.00545848	0.000676744	0.00892134	0.000429511	0.00449186	0	0	0.00110975	0.00842071	2.38732e-05	0.000325587	4.77464e-05	0.000651174	0	0	0	0
		Bacteria|Actinobacteria|Actinobacteria|Actinomycetales|Nakamurellaceae	0	0	0	0	0	0	0	0	4.20363e-05	0.000451114	0.000168145	0.00180446	0	0	0	0	0	0	0	0	0	0	0	0	0	0
		Bacteria|Actinobacteria|Actinobacteria|Actinomycetales|Nocardiaceae	0.000416919	0.00433987	0.00118623	0.0124018	0	0	6.45229e-05	0.00061783	0.000242909	0.00236958	0.000915742	0.00873115	3.66236e-05	0.000498135	0	0	1.92721e-05	0.00024905	0.000251203	0.00339188	4.00989e-05	0.000546877	0.000462308	0.00623688	0	0
		Bacteria|Actinobacteria|Actinobacteria|Actinomycetales|Nocardioidaceae	6.61937e-05	0.000733809	7.08084e-05	0.000957879	0	0	0.000127773	0.00124355	0.000234841	0.0019176	0.000649611	0.00498468	0.00027609	0.00250916	0	0	1.36635e-05	0.000176572	1.81619e-05	0.000247695	3.63238e-05	0.000495391	0	0	0	0
		Bacteria|Actinobacteria|Actinobacteria|Actinomycetales|Propionibacteriaceae	0.137157	1.15837	0.0720787	0.21251	0.0238756	0.0863222	0.315517	3.17626	0.0942271	0.402069	0.230908	1.00748	0.0292871	0.0869662	0.00730349	0.0335071	0.10941	0.480317	0.720084	1.1417	0.712912	1.23463	0.727255	1.04876	0.253163	2.73356
		Bacteria|Actinobacteria|Actinobacteria|Actinomycetales|Pseudonocardiaceae	0.000102952	0.000959369	3.89172e-05	0.000526462	2.49829e-05	0.000337963	0.000244955	0.00201368	8.59535e-06	0.00011754	0	0	0	0	3.43814e-05	0.000470159	0	0	3.24529e-05	0.000442599	6.49059e-05	0.000885198	0	0	5.56813e-05	0.000787453
		Bacteria|Actinobacteria|Actinobacteria|Actinomycetales|Streptomycetaceae	6.71617e-05	0.000819788	0.000118353	0.00160105	0	0	8.31317e-05	0.000858311	0.00050877	0.00513759	0.00203508	0.0205504	0	0	0	0	0	0	8.63158e-06	0.000116446	0	0	1.72632e-05	0.000232893	0	0
		Bacteria|Actinobacteria|Actinobacteria|Actinomycetales|unclassified	0.0547202	0.311721	0.114138	0.585364	0.0271747	0.264145	0.0228478	0.0856543	0.0364054	0.0875409	0.0223119	0.0502362	0.0343035	0.165845	0.0666456	0.0903576	0.0223605	0.0437254	0.834218	1.4088	0.924687	1.45212	0.743748	1.36549	0.00098275	0.00600646
		Bacteria|Actinobacteria|Actinobacteria|Bifidobacteriales|Bifidobacteriaceae	0.0042572	0.0155617	0.00399271	0.0148187	0.000458358	0.00348219	0.00832054	0.0283844	0.00966487	0.0495498	0.00919474	0.0359091	0.0163868	0.114852	0.00236034	0.0102571	0.0107177	0.0371807	0.00773583	0.0442703	0.00152361	0.0107638	0.0139481	0.0777768	0.0764809	0.309525
		Bacteria|Actinobacteria|Actinobacteria|Coriobacteriales|Coriobacteriaceae	0.145075	0.199922	0.069027	0.0925472	0.00940543	0.0451546	0.356793	0.462063	0.527731	0.651257	0.59189	0.64661	0.396069	0.607261	0.611348	0.761952	0.511616	0.589205	0.0917331	0.216703	0.0405802	0.0822429	0.142886	0.351162	0.137691	0.273234
		Bacteria|Actinobacteria|Actinobacteria|Solirubrobacterales|Conexibacteraceae	3.10232e-05	0.000333146	0	0	0	0	9.30696e-05	0.000999439	0.00044465	0.00574614	0	0	0	0	0	0	0.0017786	0.0229846	0	0	0	0	0	0	0	0
		Bacteria|Actinobacteria|Actinobacteria|Solirubrobacterales|unclassified	7.13899e-05	0.000957796	0	0	0	0	0.00021417	0.00287339	0.00311255	0.040223	0	0	0	0	0	0	0.0124502	0.160892	0	0	0	0	0	0	0	0
		Bacteria|Bacteroidetes|Bacteroidia|Bacteroidales|Bacteroidaceae	0.233833	1.27807	0.198469	1.07162	0.0656081	0.545703	0.437423	2.21687	0.149473	0.509546	0.272858	1.02557	0.0689586	0.229092	0.0196154	0.0402367	0.236462	0.743285	0.0662843	0.48035	0.0110391	0.0243706	0.12153	0.936329	47.821	23.5912
		Bacteria|Bacteroidetes|Bacteroidia|Bacteroidales|Bacteroidales_incertae_sedis	8.38427e-05	0.000873629	0.000197037	0.00188981	0	0	5.44912e-05	0.000731076	0.00142274	0.00891758	0.000301106	0.00403976	0.00108619	0.00943067	9.07542e-05	0.000879246	0.00421291	0.0213207	0.0140286	0.0979695	0.00500959	0.0371416	0.0230476	0.158797	0	0
		Bacteria|Bacteroidetes|Bacteroidia|Bacteroidales|Porphyromonadaceae	3.21173	3.91041	2.90703	3.24586	3.33857	5.24289	3.38959	3.24248	4.01724	4.2609	3.33074	3.61743	4.09261	4.47656	3.6705	4.59149	4.97512	4.3581	3.76027	3.97298	3.14538	3.23174	4.37515	4.71421	6.72424	6.27014
		Bacteria|Bacteroidetes|Bacteroidia|Bacteroidales|Prevotellaceae	4.88058	4.79015	2.82336	3.16171	3.52162	5.37858	8.29677	5.83018	12.5525	7.76092	12.7773	7.88478	12.4275	9.18026	10.9984	6.64034	14.0067	7.33829	5.87972	6.12916	3.38781	4.26299	8.37163	7.99533	4.03686	10.2944
		Bacteria|Bacteroidetes|Bacteroidia|Bacteroidales|Rikenellaceae	0.0144573	0.0682246	0.00865711	0.0289311	0.00736938	0.0657966	0.0273453	0.109946	0.012956	0.0714218	0.0270512	0.184822	0.00611237	0.0364878	0.00070011	0.00317944	0.0179604	0.0611978	0.00506424	0.0413762	0.000747036	0.00406213	0.00938145	0.0786903	5.65536	6.35361
		Bacteria|Bacteroidetes|Bacteroidia|Bacteroidales|unclassified	1.70127	2.83186	0.442059	1.04388	4.09783	6.66279	0.56391	0.788896	1.06	1.47752	1.11108	1.37087	1.13532	2.09576	0.684874	0.871839	1.30874	1.57161	0.477189	0.678978	0.342552	0.593618	0.611826	0.764338	0.628089	1.03938
		Bacteria|Bacteroidetes|Flavobacteria|Flavobacteriales|Flavobacteriaceae	1.23429	1.60799	1.80632	2.58679	1.28726	1.58046	0.6093	0.656728	1.65254	2.12445	1.44243	2.57726	1.97529	2.77043	0.871037	1.37896	2.32142	1.77117	9.35998	5.67584	10.1473	5.6628	8.57264	5.68888	0.00301088	0.0194601
		Bacteria|Bacteroidetes|Flavobacteria|Flavobacteriales|unclassified	0.000840584	0.00335281	0.0009463	0.00334536	0.00156109	0.0065204	1.436e-05	0.000192659	0.000439452	0.00303102	0.000477631	0.00343861	0.000237254	0.00118887	0.000371049	0.00187639	0.000671872	0.00562021	0.00363948	0.00897528	0.00327924	0.00752071	0.00399972	0.0104298	0.00031889	0.00221271
		Bacteria|Bacteroidetes|Sphingobacteria|Sphingobacteriales|Chitinophagaceae	0.000189738	0.00160602	0	0	6.31415e-05	0.000659107	0.000506074	0.00415896	0.00103956	0.0106505	0.00161898	0.0156011	0.00101598	0.0126414	0	0	0.0015233	0.0143595	0.000250495	0.00176778	5.85845e-05	0.000798986	0.000442406	0.00273657	0	0
		Bacteria|Bacteroidetes|Sphingobacteria|Sphingobacteriales|Cytophagaceae	3.27853e-05	0.000264096	0	0	0	0	9.83558e-05	0.000792287	0.000255415	0.00246093	0.000707279	0.00576383	2.53004e-05	0.000344123	0	0	0.000289082	0.00373576	0	0	0	0	0	0	0	0
		Bacteria|Bacteroidetes|Sphingobacteria|Sphingobacteriales|Saprospiraceae	0	0	0	0	0	0	0	0	3.39282e-05	0.000455194	0.000135713	0.00182078	0	0	0	0	0	0	0	0	0	0	0	0	0	0
		Bacteria|Bacteroidetes|Sphingobacteria|Sphingobacteriales|Sphingobacteriaceae	0.00010016	0.00135346	0	0	0.000260724	0.003527	3.97558e-05	0.00053338	0.000330366	0.00356784	0.000232332	0.00311706	4.68608e-05	0.000637376	0	0	0.00104227	0.0105169	0.000225045	0.00235585	0	0	0.000450089	0.0047117	0.000802008	0.0113421
		Bacteria|Bacteroidetes|Sphingobacteria|Sphingobacteriales|unclassified	0.000114655	0.00113868	0	0	0	0	0.000343965	0.00341605	3.941e-05	0.000472705	1.07559e-05	0.000144305	0	0	0	0	0.000146884	0.00174651	0.00030542	0.0040369	0	0	0.000610841	0.00807379	0.000113329	0.00160271
		Bacteria|Chloroflexi|Anaerolineae|Anaerolineales|Anaerolineaceae	3.82677e-05	0.000517676	0.000114803	0.00155303	0	0	0	0	0.000160081	0.00132122	4.07438e-05	0.000546636	0.000549276	0.00408818	0	0	5.03032e-05	0.000650061	0.00117206	0.00954035	0.000510701	0.00431826	0.00183343	0.0147624	0	0
		Bacteria|Chloroflexi|Thermomicrobia|Sphaerobacterales|Sphaerobacteraceae	2.82136e-05	0.000381666	8.46408e-05	0.001145	0	0	0	0	1.18661e-05	0.000159201	4.74644e-05	0.000636802	0	0	0	0	0	0	5.66408e-06	7.64127e-05	0	0	1.13282e-05	0.000152825	0	0
		Bacteria|Cyanobacteria|Cyanobacteria|Chloroplast|Chlorophyta	0	0	0	0	0	0	0	0	0.000244143	0.00319466	0.000321319	0.00431094	0	0	0	0	0.000655251	0.00846771	0	0	0	0	0	0	0	0
		Bacteria|Cyanobacteria|Cyanobacteria|Chloroplast|Streptophyta	0.0579006	0.577727	0.106852	1.00388	0.0552058	0.664217	0.011644	0.0650874	0.0297115	0.138265	0.0248214	0.119316	0.00573014	0.0234415	0.00385924	0.0162922	0.0844353	0.394012	0.00626387	0.0514319	0.0075236	0.0667307	0.00500413	0.0361331	0.00127091	0.0114805
		Bacteria|Deinococcus-Thermus|Deinococci|Deinococcales|Deinococcaceae	0.00100587	0.0115247	0.00177003	0.0224153	0.000212964	0.00223971	0.00103462	0.009919	0.000780155	0.00748273	0.00182979	0.0194162	0.000181855	0.00176405	2.86468e-05	0.000281986	0.00108032	0.00846871	0.000919133	0.0098529	0	0	0.00183827	0.0197058	3.30494e-05	0.000349137
		Bacteria|Deinococcus-Thermus|Deinococci|Thermales|Thermaceae	0.000184821	0.00199058	0.000554464	0.00597174	0	0	0	0	2.7464e-06	3.7355e-05	0	0	1.09856e-05	0.00014942	0	0	0	0	0	0	0	0	0	0	0	0
		Bacteria|Firmicutes|Bacilli|Bacillales|Bacillaceae	0.00273348	0.0114972	0.00279714	0.00913426	0.000549959	0.0036082	0.00485334	0.021749	0.0133709	0.13774	0.00904802	0.028031	0.00132945	0.00773171	0.000531973	0.00455429	0.042574	0.510645	0.00146951	0.0124115	7.23903e-05	0.000632007	0.00286663	0.024191	2.25844e-05	0.000319392
		Bacteria|Firmicutes|Bacilli|Bacillales|Listeriaceae	0.000529239	0.00465486	0.000632734	0.005111	0.000140053	0.00161965	0.000814931	0.00723394	6.31881e-05	0.000788956	0.000105889	0.00125793	0	0	0	0	0.000146864	0.0018979	5.22859e-06	7.13085e-05	1.04572e-05	0.000142617	0	0	0	0
		Bacteria|Firmicutes|Bacilli|Bacillales|Paenibacillaceae	5.01152e-05	0.000440863	0	0	0	0	0.000150346	0.00132259	0.00306937	0.0357478	0.000101284	0.00103264	1.17158e-05	0.000159353	0	0	0.0121645	0.141799	0	0	0	0	0	0	0	0
		Bacteria|Firmicutes|Bacilli|Bacillales|Planococcaceae	0.000343114	0.00399959	0.000123602	0.00167206	0	0	0.000905738	0.0103267	2.43252e-05	0.000314351	0	0	0	0	0	0	9.73009e-05	0.0012574	0	0	0	0	0	0	0	0
		Bacteria|Firmicutes|Bacilli|Bacillales|Staphylococcaceae	5.24028	5.07808	7.29935	6.56867	4.36644	4.20596	4.05504	4.45959	1.57615	1.61627	2.27011	2.49747	2.23534	2.44217	0.936521	0.861218	0.862643	0.664226	0.660667	1.32964	0.615474	1.22941	0.705861	1.42988	0.0912106	1.11383
		Bacteria|Firmicutes|Bacilli|Bacillales|unclassified	0.00292353	0.00791602	0.00388455	0.00981411	0.00319453	0.00799745	0.00169151	0.0059365	0.00267486	0.0182978	0.00499364	0.0293479	0.00131603	0.00536484	0.0012212	0.00504765	0.00316859	0.033431	0.00345502	0.0407511	0.000425293	0.0024681	0.00648476	0.0790341	3.05917e-05	0.000432632
		Bacteria|Firmicutes|Bacilli|Lactobacillales|Aerococcaceae	0.165998	0.432106	0.315052	0.690784	0.0892708	0.354893	0.093671	0.25064	0.0566728	0.187331	0.0520028	0.188278	0.0271032	0.0729478	0.0190775	0.12241	0.128508	0.36569	0.319876	0.684547	0.366455	0.729403	0.273297	0.639691	0.000671827	0.00469904
		Bacteria|Firmicutes|Bacilli|Lactobacillales|Carnobacteriaceae	1.81306	1.78658	1.17578	1.29563	2.23708	2.71697	2.02633	1.34714	1.44776	1.19374	1.30934	1.07585	1.20519	1.19369	2.23337	1.69858	1.04315	0.806836	0.428929	0.492939	0.443178	0.466037	0.414679	0.51984	0.00214221	0.00793968
		Bacteria|Firmicutes|Bacilli|Lactobacillales|Enterococcaceae	0.000467152	0.0041256	0.000185805	0.00251352	0.000465987	0.00338163	0.000749664	0.00648165	0.00100502	0.00525843	0.00063635	0.00396123	0.000939561	0.00487959	0.00170734	0.00760653	0.000736826	0.00458638	0.000191123	0.00228368	0.00020267	0.00214476	0.000179575	0.00242261	0.00293289	0.0358646
		Bacteria|Firmicutes|Bacilli|Lactobacillales|Lactobacillaceae	0.024749	0.184828	0.0176967	0.0664051	0.00451035	0.0103894	0.05204	0.477691	0.0534819	0.330921	0.155188	1.01918	0.0102926	0.0650681	0.0136486	0.0727338	0.0347984	0.166703	0.0472144	0.551424	0.011095	0.0673108	0.0833339	1.03554	0.0165675	0.0952877
		Bacteria|Firmicutes|Bacilli|Lactobacillales|Leuconostocaceae	0.00341539	0.0445677	0	0	0	0	0.0102462	0.133703	0.00620355	0.0780045	0.00221846	0.0255213	0	0	1.6227e-05	0.0002219	0.0225795	0.286275	0	0	0	0	0	0	0.000481243	0.00426193
		Bacteria|Firmicutes|Bacilli|Lactobacillales|Streptococcaceae	47.3261	17.888	52.1588	16.3924	47.9921	20.6085	41.8275	16.6631	20.3661	13.9011	25.2243	17.0631	23.878	17.4705	19.5908	13.3221	12.7713	7.74877	12.9532	9.16372	14.3931	9.23231	11.5134	9.09513	0.0667411	0.373594
		Bacteria|Firmicutes|Bacilli|Lactobacillales|unclassified	0.191521	0.292157	0.13653	0.247929	0.144396	0.225917	0.293637	0.402624	0.285535	0.357402	0.224679	0.317239	0.213897	0.258767	0.467285	0.557688	0.236278	0.295914	0.0917158	0.136132	0.0975194	0.134672	0.0859121	0.137592	0.000896769	0.00562492
		Bacteria|Firmicutes|Clostridia|Clostridiales|Clostridiaceae	0.0546387	0.691411	0.155944	2.02525	0.000613716	0.00373161	0.0073584	0.0452489	0.00632146	0.0598774	0.00743404	0.0296386	0.000679827	0.0036818	0.000241285	0.00217649	0.0169307	0.204013	0.121183	1.61489	0.000468043	0.00327153	0.241897	3.22652	0.0365681	0.138338
		Bacteria|Firmicutes|Clostridia|Clostridiales|Eubacteriaceae	0.0717711	0.0992437	0.0344724	0.0595608	0.00399498	0.0163972	0.176846	0.221773	0.174356	0.279419	0.214837	0.327744	0.233378	0.440913	0.131899	0.181645	0.117309	0.167375	0.0994533	0.174555	0.0363995	0.0952514	0.162507	0.253859	0.148023	0.481298
		Bacteria|Firmicutes|Clostridia|Clostridiales|Gracilibacteraceae	0	0	0	0	0	0	0	0	8.24852e-05	0.00110666	0.000329941	0.00442662	0	0	0	0	0	0	0	0	0	0	0	0	0.00424437	0.024531
		Bacteria|Firmicutes|Clostridia|Clostridiales|Incertae_Sedis_XI	0.10362	0.185735	0.0598031	0.0953361	0.0181109	0.108422	0.232946	0.353448	0.258843	0.476151	0.2445	0.501399	0.42825	0.833705	0.206526	0.368553	0.156094	0.200947	0.298514	0.366376	0.10855	0.165692	0.488479	0.56706	0.00979415	0.0571823
		Bacteria|Firmicutes|Clostridia|Clostridiales|Incertae_Sedis_XIII	0.0574589	0.0732982	0.0242271	0.0383176	0.0027209	0.0107733	0.145429	0.170804	0.161574	0.220092	0.204853	0.31824	0.145036	0.182671	0.145372	0.161695	0.151034	0.217763	0.0217435	0.0456861	0.00948907	0.0241663	0.033998	0.0672059	0.0333426	0.0592253
		Bacteria|Firmicutes|Clostridia|Clostridiales|Incertae_Sedis_XIV	0.00514364	0.0234347	0.00365905	0.0145364	0.00106592	0.00576617	0.010706	0.0500015	0.00512047	0.0189069	0.00894985	0.0296597	0.00567978	0.0242846	0.00130079	0.00748511	0.00455147	0.0141984	0.00244558	0.0152808	0.00105088	0.00650056	0.00384027	0.024061	0.771939	0.960515
		Bacteria|Firmicutes|Clostridia|Clostridiales|Lachnospiraceae	1.1713	1.14309	0.867678	0.996767	0.193121	0.367523	2.45309	2.06497	4.78104	3.47779	5.29744	3.76185	4.68258	3.42594	4.64888	3.42297	4.49527	3.30039	1.17637	1.27289	1.0345	1.26952	1.31824	1.27627	6.9341	5.69634
		Bacteria|Firmicutes|Clostridia|Clostridiales|Peptococcaceae	0.01481	0.0297034	0.0108199	0.0309522	0.000965732	0.00529623	0.0326443	0.0528618	0.0405783	0.0740123	0.0447584	0.0829288	0.0595829	0.0978714	0.0332474	0.0605375	0.0247246	0.0547114	0.0254391	0.0516045	0.0158844	0.0399006	0.0349937	0.0633084	0.00615879	0.0170577
		Bacteria|Firmicutes|Clostridia|Clostridiales|Peptostreptococcaceae	0.121603	0.182127	0.0516694	0.0976631	0.0190931	0.0692809	0.294045	0.379437	0.255975	0.401865	0.275925	0.461313	0.297192	0.531419	0.160263	0.161535	0.290521	0.453191	0.07289	0.191988	0.0287248	0.078723	0.117055	0.305254	0.0550428	0.149879
		Bacteria|Firmicutes|Clostridia|Clostridiales|Ruminococcaceae	0.0363673	0.135246	0.0237855	0.055522	0.00932733	0.0427221	0.0759892	0.307494	0.0450869	0.254883	0.108375	0.672724	0.0295033	0.158623	0.0043485	0.0167722	0.0381206	0.171414	0.0145422	0.109588	0.00175314	0.00522206	0.0273313	0.213955	14.5465	11.9381
		Bacteria|Firmicutes|Clostridia|Clostridiales|Veillonellaceae	5.65876	4.9736	3.95694	3.537	5.97216	6.81736	7.04719	4.56643	12.3333	6.26185	10.4959	5.77414	9.95247	6.01819	11.8937	5.35955	16.9911	7.8955	6.0977	4.95028	5.47459	4.11367	6.7208	5.78689	2.14334	3.09085
		Bacteria|Firmicutes|Clostridia|Clostridiales|unclassified	0.099148	0.131378	0.0802074	0.124424	0.0199386	0.0473098	0.197298	0.222399	0.675744	0.890608	0.42475	0.493145	0.376634	0.439569	0.226017	0.277703	1.67558	2.35202	0.358426	0.386791	0.288678	0.362314	0.428174	0.411268	3.81129	3.85823
		Bacteria|Firmicutes|Erysipelotrichi|Erysipelotrichales|Erysipelotrichaceae	0.045907	0.103701	0.014629	0.0366495	0.00163702	0.00624222	0.121455	0.268212	0.138401	0.263025	0.161449	0.345483	0.146962	0.284042	0.133569	0.198293	0.111624	0.224285	0.0111975	0.0413492	0.00384421	0.0109222	0.0185507	0.0717762	0.308428	0.545856
		Bacteria|Fusobacteria|Fusobacteria|Fusobacteriales|Fusobacteriaceae	2.70365	2.9981	2.67142	2.70733	2.24097	3.37953	3.19856	2.90745	7.27912	5.98221	5.64683	5.26205	9.80593	7.41398	7.80162	6.89179	5.8621	4.36103	9.22606	7.02732	6.45493	5.64675	11.9972	8.4079	0.0697441	0.499457
		Bacteria|Fusobacteria|Fusobacteria|Fusobacteriales|Leptotrichiaceae	1.03118	1.61985	1.19495	1.72851	0.440237	1.26055	1.45836	1.87049	3.66918	4.11212	4.99675	5.64916	4.67949	5.07885	3.41627	4.41868	1.58423	1.3018	4.15718	4.28904	4.80691	4.95613	3.50745	3.62195	0.00238542	0.0157309
		Bacteria|Fusobacteria|Fusobacteria|Fusobacteriales|unclassified	0.00170887	0.00754621	0.00151484	0.00649931	0.0014814	0.00750391	0.00213038	0.00863541	0.0152774	0.0526898	0.00800468	0.0321761	0.022008	0.0683565	0.0290184	0.102615	0.00207838	0.00761184	0.00908757	0.0218556	0.00918555	0.0228975	0.00898959	0.0208137	0	0
		Bacteria|Gemmatimonadetes|Gemmatimonadetes|Gemmatimonadales|Gemmatimonadaceae	0	0	0	0	0	0	0	0	0.000402877	0.0054079	0.00155229	0.0208262	5.92174e-05	0.000805443	0	0	0	0	0	0	0	0	0	0	0	0
		Bacteria|Lentisphaerae|Lentisphaeria|Victivallales|Victivallaceae	5.32e-05	0.000537997	0	0	0	0	0.0001596	0.00161399	0.000206825	0.00272314	0.000363196	0.00487278	0	0	2.95475e-05	0.000404057	0.000434558	0.00561573	1.17053e-05	0.000157913	0	0	2.34105e-05	0.000315825	0.0306272	0.153057
		Bacteria|Proteobacteria|Alphaproteobacteria|Caulobacterales|Caulobacteraceae	0.00322	0.0164621	0.00427294	0.0242696	0.000811357	0.004564	0.0045757	0.0205527	0.00937129	0.0511099	0.0275269	0.148699	0.000730138	0.0042129	0.00115289	0.0106098	0.00807522	0.0409177	0.00154482	0.0134192	0.00024688	0.00182043	0.00284277	0.025018	0.000972539	0.0129704
		Bacteria|Proteobacteria|Alphaproteobacteria|Rhizobiales|Aurantimonadaceae	0	0	0	0	0	0	0	0	0.000117539	0.00157458	0.000450957	0.00605022	0	0	0	0	1.91975e-05	0.000248087	0	0	0	0	0	0	0	0
		Bacteria|Proteobacteria|Alphaproteobacteria|Rhizobiales|Beijerinckiaceae	0.000121252	0.00158388	0.000168782	0.00228324	0.000194973	0.00246841	0	0	0.000117836	0.00152277	0	0	0	0	0	0	0.000471342	0.00609109	0	0	0	0	0	0	0	0
		Bacteria|Proteobacteria|Alphaproteobacteria|Rhizobiales|Bradyrhizobiaceae	0.00396038	0.016449	0.00199924	0.00929197	0.0015521	0.00831733	0.0083298	0.0317376	0.0198767	0.179267	0.00785127	0.0535224	0.0018308	0.0116023	0.000118598	0.00155935	0.0697061	0.650385	0.00082041	0.00529258	0.000686488	0.00541117	0.000954331	0.00517399	0.00236654	0.0237164
		Bacteria|Proteobacteria|Alphaproteobacteria|Rhizobiales|Brucellaceae	0	0	0	0	0	0	0	0	0.000110321	0.00148011	0.000441283	0.00592043	0	0	0	0	0	0	0	0	0	0	0	0	0	0
		Bacteria|Proteobacteria|Alphaproteobacteria|Rhizobiales|Hyphomicrobiaceae	0.000397154	0.00343248	1.23748e-05	0.000167404	5.65828e-05	0.000765439	0.00112251	0.00936459	0.00132203	0.0175718	0.00521651	0.0695987	7.16236e-05	0.000688295	0	0	0	0	0	0	0	0	0	0	0	0
		Bacteria|Proteobacteria|Alphaproteobacteria|Rhizobiales|Methylobacteriaceae	0.00162608	0.0068951	0.0017844	0.00859868	0.000372456	0.00279266	0.00272138	0.00929395	0.00471445	0.037998	0.00630132	0.032816	0.000989	0.00491602	7.25767e-05	0.000992472	0.0114949	0.113268	0.000299266	0.00318724	0.000479899	0.0053404	0.000118633	0.00103409	0.000157441	0.00222655
		Bacteria|Proteobacteria|Alphaproteobacteria|Rhizobiales|Phyllobacteriaceae	0.00022504	0.00207217	0.000409055	0.00383227	4.55213e-05	0.0006158	0.000220543	0.00176843	0.00193202	0.0144796	0.00744725	0.0552353	6.25371e-05	0.000691728	0	0	0.000218288	0.00199142	0.000146656	0.00198477	8.5085e-05	0.0011604	0.000208227	0.00280914	0.000170615	0.00241286
		Bacteria|Proteobacteria|Alphaproteobacteria|Rhizobiales|Rhizobiaceae	2.04785e-05	0.000202037	0	0	0	0	6.14355e-05	0.000606112	0.000110298	0.00100323	0.000155394	0.00176301	1.54431e-05	0.000210048	0	0	0.000270354	0.00203985	2.75365e-05	0.000375548	5.50731e-05	0.000751096	0	0	0	0
		Bacteria|Proteobacteria|Alphaproteobacteria|Rhizobiales|unclassified	0.000140191	0.00111315	0	0	0	0	0.000420573	0.00333946	0.0026732	0.0325081	0.0100885	0.126196	0	0	0	0	0.000604253	0.00383607	0	0	0	0	0	0	0	0
		Bacteria|Proteobacteria|Alphaproteobacteria|Rhodobacterales|Rhodobacteraceae	0.0045938	0.0253474	0.00705138	0.0390414	0.00232552	0.01574	0.0044045	0.0212609	0.00146706	0.00929427	0.00345259	0.017749	0.00127842	0.0104527	0.000373932	0.00337823	0.000763292	0.00559707	0.00222076	0.0178053	0.000573896	0.00472185	0.00386763	0.0308888	0	0
		Bacteria|Proteobacteria|Alphaproteobacteria|Rhodospirillales|Acetobacteraceae	0.000118223	0.00123501	0	0	0	0	0.00035467	0.00370503	0.000200516	0.001867	0.000750331	0.00679944	0	0	0	0	5.17328e-05	0.000668536	0	0	0	0	0	0	0	0
		Bacteria|Proteobacteria|Alphaproteobacteria|Rhodospirillales|Rhodospirillaceae	3.71375e-05	0.000340958	0	0	0	0	0.000111412	0.00102288	0.0001807	0.00216744	0.000722799	0.00866977	0	0	0	0	0	0	0	0	0	0	0	0	0	0
		Bacteria|Proteobacteria|Alphaproteobacteria|Sphingomonadales|Erythrobacteraceae	0.000130125	0.00119336	0	0	0	0	0.000390375	0.00358009	6.44224e-05	0.000864317	0.000257689	0.00345727	0	0	0	0	0	0	6.18255e-05	0.00072347	7.35274e-05	0.000770734	5.01237e-05	0.000676205	0	0
		Bacteria|Proteobacteria|Alphaproteobacteria|Sphingomonadales|Sphingomonadaceae	0.00612081	0.0253256	0.00537234	0.02801	0.00256322	0.013793	0.0104269	0.0341737	0.0136471	0.073095	0.0211228	0.0666229	0.00197599	0.00947144	0.000444658	0.00274583	0.0310449	0.21354	0.00203904	0.0111933	0.0008793	0.00407883	0.00319879	0.0183078	0.00391046	0.041196
		Bacteria|Proteobacteria|Alphaproteobacteria|Sphingomonadales|unclassified	0.000937195	0.00868917	0.000172821	0.00204196	0	0	0.00263876	0.0240255	0.000136378	0.00181804	0.000450957	0.00605022	0	0	0	0	9.45573e-05	0.00122195	0	0	0	0	0	0	9.11529e-05	0.0012891
		Bacteria|Proteobacteria|Betaproteobacteria|Burkholderiales|Alcaligenaceae	0.00670404	0.0251052	0.00752262	0.0232637	0.00266968	0.0205584	0.0099198	0.0314936	0.0177888	0.161671	0.0463516	0.525868	0.00708777	0.0650119	0.000714228	0.003672	0.0170015	0.0521313	0.0211676	0.0521362	0.0204705	0.0411295	0.0218646	0.0631429	1.90094	3.39877
		Bacteria|Proteobacteria|Betaproteobacteria|Burkholderiales|Burkholderiaceae	0.0116992	0.0579981	0.014122	0.0800465	0.0047655	0.020417	0.0162102	0.0735306	0.0646195	0.505453	0.0532247	0.209531	0.00482248	0.0309333	0.0015088	0.0183267	0.198922	1.76302	0.00541464	0.0404248	0.000691862	0.00463509	0.0101374	0.0762145	0.0024043	0.0215443
		Bacteria|Proteobacteria|Betaproteobacteria|Burkholderiales|Burkholderiales_incertae_sedis	0.00414761	0.0237756	0.00605993	0.044126	0.000679902	0.00339349	0.00570299	0.0238074	0.00204432	0.0110857	0.00517628	0.0274072	0.000550276	0.00447425	4.81691e-05	0.000658702	0.00240256	0.0118027	0.000267028	0.00177096	0.00015545	0.0011017	0.000378607	0.00244023	4.51689e-05	0.000638784
		Bacteria|Proteobacteria|Betaproteobacteria|Burkholderiales|Comamonadaceae	0.0999915	0.305686	0.156767	0.474062	0.0236596	0.0675155	0.119548	0.375482	0.256629	1.53462	0.317091	1.19809	0.0223215	0.0635285	0.00718724	0.0362151	0.679917	4.84064	0.513022	1.38624	0.471277	1.10683	0.554767	1.66566	0.00422232	0.042693
		Bacteria|Proteobacteria|Betaproteobacteria|Burkholderiales|Oxalobacteraceae	0.00186899	0.0108924	0.00182376	0.0100143	0.000570701	0.00375377	0.00321252	0.0189092	0.00844882	0.0632012	0.0193414	0.112788	0.000867358	0.00536403	0.000718382	0.00844733	0.0128682	0.126206	0.00133682	0.00688198	0.000932637	0.00450315	0.001741	0.00926082	0.0088516	0.0310748
		Bacteria|Proteobacteria|Betaproteobacteria|Burkholderiales|unclassified	0.305897	0.679343	0.602457	1.30555	0.0737605	0.301058	0.241473	0.431424	0.449165	0.932047	0.208143	0.69283	0.136121	0.313934	0.0501578	0.136742	1.40224	2.58468	2.636	3.77984	2.91455	3.92418	2.35746	3.63549	0.232586	1.09392
		Bacteria|Proteobacteria|Betaproteobacteria|Hydrogenophilales|Hydrogenophilaceae	0.000125522	0.00137359	4.1495e-05	0.000561333	0.000215484	0.00195503	0.000119586	0.00160441	0.000221541	0.00243122	0.000397579	0.00341095	0	0	0	0	0.000488587	0.00631393	5.16965e-06	7.05047e-05	1.03393e-05	0.000141009	0	0	0	0
		Bacteria|Proteobacteria|Betaproteobacteria|Methylophilales|Methylophilaceae	5.02653e-05	0.0005526	0.000150796	0.0016578	0	0	0	0	4.66415e-05	0.00058041	0.000149361	0.00182895	0	0	1.58242e-05	0.000216393	2.13807e-05	0.000276299	0	0	0	0	0	0	0	0
		Bacteria|Proteobacteria|Betaproteobacteria|Neisseriales|Neisseriaceae	4.29059	5.13012	3.73369	4.19354	2.61962	4.71134	6.51845	6.48549	6.83358	7.72373	5.7137	7.52518	5.5045	6.99715	10.1087	10.619	6.00747	5.7536	7.80968	6.63391	9.09325	7.10866	6.52611	6.15916	0.00803227	0.0555188
		Bacteria|Proteobacteria|Betaproteobacteria|Rhodocyclales|Rhodocyclaceae	0.00370493	0.0272113	0.007919	0.0636775	0.00142532	0.00859612	0.00177048	0.00936024	0.000782935	0.00479223	0.000854963	0.00495332	0.000262147	0.00319366	3.92028e-05	0.000396266	0.00197543	0.0106257	0.0170993	0.0579701	0.0165368	0.0581155	0.0176617	0.0578247	0	0
		Bacteria|Proteobacteria|Deltaproteobacteria|Desulfobacterales|Desulfobulbaceae	0	0	0	0	0	0	0	0	4.20184e-06	5.71513e-05	0	0	1.68074e-05	0.000228605	0	0	0	0	0.00171268	0.0109192	0.00029863	0.00246748	0.00312673	0.0193709	0	0
		Bacteria|Proteobacteria|Deltaproteobacteria|Desulfovibrionales|Desulfovibrionaceae	1.86386e-05	0.000145046	5.59157e-05	0.000435139	0	0	0	0	8.96741e-05	0.000932376	0.00010333	0.0011271	0.00014778	0.00121208	0	0	0.000107586	0.00139032	9.62716e-05	0.00118206	0	0	0.000192543	0.00236412	0.0152835	0.0378781
		Bacteria|Proteobacteria|Deltaproteobacteria|Desulfovibrionales|unclassified	0	0	0	0	0	0	0	0	5.29986e-06	6.84893e-05	0	0	0	0	0	0	2.11994e-05	0.000273957	0	0	0	0	0	0	0.0055234	0.0245274
		Bacteria|Proteobacteria|Deltaproteobacteria|Desulfuromonadales|Geobacteraceae	0.00148001	0.0192561	7.09745e-05	0.000689638	0	0	0.00436905	0.0570788	0.00125752	0.0131649	0.0048405	0.0508692	0.000170306	0.00154128	0	0	1.92721e-05	0.00024905	0	0	0	0	0	0	0	0
		Bacteria|Proteobacteria|Deltaproteobacteria|Myxococcales|Cystobacteraceae	0	0	0	0	0	0	0	0	3.39282e-05	0.000455194	0.000135713	0.00182078	0	0	0	0	0	0	0	0	0	0	0	0	0	0
		Bacteria|Proteobacteria|Deltaproteobacteria|Myxococcales|Polyangiaceae	0.000239803	0.00265748	0.000193409	0.00261638	0	0	0.000525999	0.00535606	0.000438226	0.00562838	0.000821755	0.0104277	7.77603e-05	0.00105765	0	0	0.000853388	0.0110282	5.54122e-05	0.000527831	0	0	0.000110824	0.00105566	0	0
		Bacteria|Proteobacteria|Deltaproteobacteria|Myxococcales|unclassified	4.25345e-05	0.000573053	6.44695e-05	0.000872128	0	0	6.31341e-05	0.000847032	0.00115531	0.0140789	0.00042477	0.00452128	0.000155521	0.00211531	0	0	0.00404093	0.0496791	0	0	0	0	0	0	0	0
		Bacteria|Proteobacteria|Epsilonproteobacteria|Campylobacterales|Campylobacteraceae	0.591564	1.12049	0.264864	0.3765	0.977081	2.3858	0.532748	0.599184	1.80378	2.07565	1.43043	1.63901	1.49631	1.87032	1.3453	1.67882	2.94307	3.11445	1.09895	1.2004	1.00543	1.2969	1.19246	1.10389	0.00393557	0.0291469
		Bacteria|Proteobacteria|Epsilonproteobacteria|Campylobacterales|Helicobacteraceae	0.00120739	0.0110372	0.0014599	0.0130922	0.000280178	0.003487	0.0018821	0.0165325	0.00166956	0.0167331	0.00419038	0.0493335	0.000682183	0.00496522	0	0	0.0018057	0.0126336	0.000701255	0.00880535	0.000666937	0.00845745	0.000735574	0.00915324	3.25204e-05	0.000345967
		Bacteria|Proteobacteria|Epsilonproteobacteria|Campylobacterales|unclassified	0.000260807	0.00188785	0.000115797	0.00126059	0.000456316	0.00319641	0.000210309	0.00120654	0.00133742	0.00592742	0.000324501	0.00257883	0.000838725	0.0047164	0.00235338	0.00691631	0.00183307	0.00949812	0.00132303	0.00541455	0.000780444	0.00335741	0.00186561	0.00747169	0	0
		Bacteria|Proteobacteria|Gammaproteobacteria|Aeromonadales|Succinivibrionaceae	0	0	0	0	0	0	0	0	0	0	0	0	0	0	0	0	0	0	0	0	0	0	0	0	0.00570255	0.0806462
		Bacteria|Proteobacteria|Gammaproteobacteria|Alteromonadales|Shewanellaceae	7.29304e-05	0.000983835	0.000144735	0.00195793	0	0	7.40565e-05	0.000993572	0	0	0	0	0	0	0	0	0	0	0	0	0	0	0	0	0	0
		Bacteria|Proteobacteria|Gammaproteobacteria|Cardiobacteriales|Cardiobacteriaceae	0.00870659	0.0322406	0.0149151	0.0369477	0.005239	0.0421521	0.0059657	0.0176219	0.00561223	0.0223178	0.00661072	0.0276289	0.00422409	0.0294848	0.00135409	0.00511171	0.01026	0.0270458	0.233224	0.394407	0.249446	0.363116	0.217001	0.425699	2.11784e-05	0.000299508
		Bacteria|Proteobacteria|Gammaproteobacteria|Enterobacteriales|Enterobacteriaceae	0.0250675	0.0967902	0.0165649	0.0619723	0.00711615	0.0432921	0.0515215	0.185106	0.0331754	0.17735	0.0746226	0.398862	0.0106955	0.0466111	0.000949044	0.00606078	0.0464346	0.257867	0.00915213	0.0703185	0.0029483	0.0199588	0.015356	0.120678	0.159388	0.956514
		Bacteria|Proteobacteria|Gammaproteobacteria|Legionellales|Legionellaceae	3.46783e-05	0.000469119	0	0	0.000104035	0.00140736	0	0	0	0	0	0	0	0	0	0	0	0	0	0	0	0	0	0	0.000534672	0.00756141
		Bacteria|Proteobacteria|Gammaproteobacteria|Oceanospirillales|Halomonadaceae	0	0	0	0	0	0	0	0	4.64665e-05	0.000623413	0.000185866	0.00249365	0	0	0	0	0	0	0	0	0	0	0	0	0	0
		Bacteria|Proteobacteria|Gammaproteobacteria|Oceanospirillales|Oceanospirillaceae	0	0	0	0	0	0	0	0	0	0	0	0	0	0	0	0	0	0	6.03944e-05	0.000814764	0	0	0.000120789	0.00162953	0	0
		Bacteria|Proteobacteria|Gammaproteobacteria|Pasteurellales|Pasteurellaceae	11.966	8.13039	10.7285	7.83781	17.9232	11.5208	7.24623	5.03258	7.51272	7.41024	5.82815	8.13679	6.98104	6.80091	8.15188	7.35017	9.0898	7.3531	4.91908	5.42509	5.69035	5.95986	4.1478	4.89032	0.0478658	0.229591
		Bacteria|Proteobacteria|Gammaproteobacteria|Pseudomonadales|Moraxellaceae	0.0411432	0.166306	0.00396835	0.0142135	0.000431914	0.00351951	0.119029	0.481185	0.136124	1.19159	0.5389	4.73852	0.00113085	0.00490247	0.00121476	0.0102908	0.00325079	0.0126427	0.00190572	0.00939464	0.00094185	0.0045347	0.0028696	0.0142546	0.00151374	0.0186458
		Bacteria|Proteobacteria|Gammaproteobacteria|Pseudomonadales|Pseudomonadaceae	0.00766592	0.0365192	0.00602206	0.0244772	0.00421274	0.0348874	0.012763	0.0501931	0.0123749	0.0650561	0.0436738	0.239502	0.00262319	0.00880348	0.000163126	0.000968475	0.00303937	0.0109508	0.00132321	0.00854086	0.000690186	0.0051974	0.00195623	0.0118843	0.000386357	0.00391995
		Bacteria|Proteobacteria|Gammaproteobacteria|Xanthomonadales|Sinobacteraceae	0.000539482	0.00634597	0.0011072	0.014978	0	0	0.000511242	0.00405995	0.000279943	0.00331435	0.000874572	0.010043	6.73053e-05	0.00091545	0	0	0.000177895	0.00229892	6.54586e-05	0.000883084	0	0	0.000130917	0.00176617	0	0
		Bacteria|Proteobacteria|Gammaproteobacteria|Xanthomonadales|Xanthomonadaceae	0.0203999	0.205634	0.00956746	0.117219	0.000326204	0.00296292	0.0513062	0.496721	0.0273842	0.258122	0.0989995	0.944869	0.00241098	0.0221608	0.000200274	0.00222373	0.00792586	0.0632363	0.00149675	0.0125847	0.000276268	0.00293695	0.00271724	0.0222323	0	0
		Bacteria|Spirochaetes|Spirochaetes|Spirochaetales|Brachyspiraceae	0	0	0	0	0	0	0	0	0	0	0	0	0	0	0	0	0	0	0	0	0	0	0	0	0.000250195	0.00353829
		Bacteria|Spirochaetes|Spirochaetes|Spirochaetales|Spirochaetaceae	0.0523176	0.141229	0.0985833	0.300149	0.00442396	0.0126512	0.0539455	0.110886	0.29938	0.732077	0.207091	0.634289	0.573341	1.41907	0.0599137	0.13205	0.357177	0.742895	1.43261	2.7841	0.625963	1.48804	2.23926	4.08016	8.45852e-05	0.000564788
		Bacteria|Spirochaetes|Spirochaetes|Spirochaetales|unclassified	0.000109626	0.000830671	0.000186638	0.00151125	0	0	0.00014224	0.000980767	0.000675025	0.00484697	0.000345723	0.00203433	0.00115465	0.00954649	0.000450679	0.00248161	0.000749053	0.00532545	0.000900691	0.00720193	0.000586994	0.00348603	0.00121439	0.0109178	0	0
		Bacteria|Synergistetes|Synergistia|Synergistales|Synergistaceae	0.00131856	0.00605542	0.00251067	0.0116661	0	0	0.00144501	0.00650019	0.00865856	0.0409904	0.00645201	0.0345406	0.0174775	0.0900291	0.000236548	0.0015862	0.0104682	0.0378058	0.0992698	0.332058	0.0270305	0.0854328	0.171509	0.578684	0.00166727	0.00833432
		Bacteria|Tenericutes|Mollicutes|Anaeroplasmatales|Anaeroplasmataceae	0	0	0	0	0	0	0	0	0.00142353	0.0186065	0.00555366	0.0726109	0	0	0	0	0.000140453	0.00181505	0	0	0	0	0	0	0.0302664	0.305007
		Bacteria|Tenericutes|Mollicutes|Mycoplasmatales|Mycoplasmataceae	0.00294571	0.0111217	0.0035828	0.0151184	0.000383622	0.00246956	0.0048707	0.0157771	0.0350319	0.123474	0.0223007	0.0877519	0.0690823	0.264615	0.00508478	0.0177583	0.0436598	0.123769	0.0209567	0.0687227	0.00923462	0.0361489	0.0326788	0.101296	0.000496562	0.00622476
		Bacteria|Verrucomicrobia|Opitutae|Puniceicoccales|Puniceicoccaceae	0	0	0	0	0	0	0	0	5.47516e-05	0.000712642	1.36484e-05	0.000183112	0	0	1.81467e-05	0.000248152	0.000187211	0.00241931	0	0	0	0	0	0	0.00508546	0.0446078
		Bacteria|Verrucomicrobia|Verrucomicrobiae|Verrucomicrobiales|Verrucomicrobiaceae	0.000350932	0.00330307	0.000243603	0.0032954	0.000113695	0.00108811	0.000695498	0.00552571	0.000224405	0.00201181	3.11258e-05	0.000417596	9.27284e-05	0.000870518	0.000105748	0.000763893	0.000668019	0.00599524	0	0	0	0	0	0	0.437307	1.76349
		Archaea|Euryarchaeota|Methanobacteria|Methanobacteriales|Methanobacteriaceae|Methanobrevibacter	1.71845e-05	0.000232468	0	0	5.15536e-05	0.000697404	0	0	0.000177625	0.00234543	0.00034268	0.00459754	4.55468e-05	0.000619503	0	0	0.000322273	0.00416468	5.94935e-05	0.000802612	0	0	0.000118987	0.00160522	0.000557632	0.00584273
		Bacteria|Actinobacteria|Actinobacteria|Acidimicrobiales|Iamiaceae|Iamia	0	0	0	0	0	0	0	0	0.000355733	0.00477266	0.00142293	0.0190907	0	0	0	0	0	0	0	0	0	0	0	0	0	0
		Bacteria|Actinobacteria|Actinobacteria|Actinomycetales|Actinomycetaceae|Actinobaculum	0.000361122	0.00416388	0.000958377	0.0108148	0	0	0.000124987	0.00167688	0.000144513	0.00188526	0.000111568	0.00149685	2.34317e-05	0.000318706	0	0	0.00044305	0.00572547	0.0115394	0.0819891	0.0127579	0.0953717	0.0103209	0.0686065	0	0
		Bacteria|Actinobacteria|Actinobacteria|Actinomycetales|Actinomycetaceae|Actinomyces	2.33604	2.92682	2.38939	3.36223	0.645462	1.389	3.97327	4.02922	5.02891	4.61116	5.49035	4.91893	4.40695	4.43034	7.79334	6.69693	2.42501	2.39844	8.42425	8.8141	9.05342	8.70393	7.79508	8.92426	0.028109	0.351501
		Bacteria|Actinobacteria|Actinobacteria|Actinomycetales|Actinomycetaceae|Arcanobacterium	0	0	0	0	0	0	0	0	0.000376968	0.00500744	4.4355e-05	0.000595085	0.00146352	0.0194347	0	0	0	0	0	0	0	0	0	0	0	0
		Bacteria|Actinobacteria|Actinobacteria|Actinomycetales|Actinomycetaceae|Mobiluncus	0.00275914	0.0109241	0.000855768	0.00476401	0.000347586	0.00370881	0.00707407	0.0242994	0.0192682	0.0575069	0.0140302	0.0438765	0.00341268	0.0145526	0.00413804	0.0147972	0.0554917	0.156801	0.000530698	0.00594299	0.000225352	0.00307339	0.000836044	0.00881259	0.000161863	0.00228909
		Bacteria|Actinobacteria|Actinobacteria|Actinomycetales|Actinomycetaceae|Varibaculum	0	0	0	0	0	0	0	0	1.30797e-05	0.000175482	5.23188e-05	0.00070193	0	0	0	0	0	0	0	0	0	0	0	0	7.35747e-05	0.0010405
		Bacteria|Actinobacteria|Actinobacteria|Actinomycetales|Actinomycetaceae|unclassified	0.00790357	0.0457087	0.0122302	0.0687984	0.00375963	0.0427824	0.00772087	0.0255453	0.0111265	0.0342914	0.0125642	0.0362077	0.00716147	0.0208024	0.0165364	0.0583491	0.008244	0.0218063	0.0926562	0.278979	0.0943148	0.292003	0.0909977	0.265955	5.39543e-05	0.000763029
		Bacteria|Actinobacteria|Actinobacteria|Actinomycetales|Cellulomonadaceae|Cellulomonas	2.69795e-05	0.000361968	0	0	0	0	8.09385e-05	0.0010859	0.000159819	0.00209515	0.000241788	0.00324393	0	0	0	0	0.000397488	0.00513668	0	0	0	0	0	0	0	0
		Bacteria|Actinobacteria|Actinobacteria|Actinomycetales|Corynebacteriaceae|Corynebacterium	0.308993	1.17845	0.350603	0.707491	0.19974	1.56248	0.376636	1.26539	0.215619	1.01316	0.388598	2.40843	0.131489	0.797941	0.101268	0.482627	0.24112	0.363654	8.87002	6.4675	10.7973	6.96727	6.94279	5.96773	0.0068626	0.0484753
		Bacteria|Actinobacteria|Actinobacteria|Actinomycetales|Corynebacteriaceae|unclassified	0.000799063	0.00434548	0.000741977	0.00284555	0.000791136	0.00579016	0.000864076	0.00440074	0.000805131	0.00655099	0.000409772	0.00320166	0.00126542	0.0152531	0.00040401	0.00245733	0.00114132	0.0052919	0.0602295	0.0707735	0.0793565	0.0887577	0.0411024	0.0527893	0.000275832	0.00378201
		Bacteria|Actinobacteria|Actinobacteria|Actinomycetales|Dermabacteraceae|Brachybacterium	0.000270922	0.00308599	0.000452295	0.00611854	0	0	0.00036047	0.00313942	4.03345e-06	5.41144e-05	1.61338e-05	0.000216458	0	0	0	0	0	0	0	0	0	0	0	0	0	0
		Bacteria|Actinobacteria|Actinobacteria|Actinomycetales|Dermacoccaceae|Dermacoccus	6.65698e-05	0.000899392	0.000168782	0.00228324	0	0	3.09274e-05	0.000414934	6.70334e-06	9.11752e-05	0	0	2.68133e-05	0.000364701	0	0	0	0	0	0	0	0	0	0	0	0
		Bacteria|Actinobacteria|Actinobacteria|Actinomycetales|Dermacoccaceae|Kytococcus	1.74177e-05	0.000234677	0	0	2.67789e-05	0.000362259	2.54743e-05	0.000341773	0.000129358	0.00173551	0.00051743	0.00694206	0	0	0	0	0	0	0	0	0	0	0	0	0	0
		Bacteria|Actinobacteria|Actinobacteria|Actinomycetales|Dietziaceae|Dietzia	3.45539e-05	0.000464465	2.36028e-05	0.000319293	0	0	8.00589e-05	0.0010741	3.4899e-05	0.000450995	0	0	0	0	0	0	0.000139596	0.00180398	0	0	0	0	0	0	0	0
		Bacteria|Actinobacteria|Actinobacteria|Actinomycetales|Geodermatophilaceae|Blastococcus	8.60831e-05	0.0010452	2.36028e-05	0.000319293	0.000210376	0.00249069	2.42702e-05	0.000325619	0.000381563	0.00493088	0	0	0	0	0	0	0.00152625	0.0197235	0	0	0	0	0	0	0	0
		Bacteria|Actinobacteria|Actinobacteria|Actinomycetales|Geodermatophilaceae|Modestobacter	3.30249e-05	0.000445016	0	0	5.22776e-05	0.000707199	4.67971e-05	0.000627849	0.000115881	0.00111148	0.000463526	0.00444591	0	0	0	0	0	0	0	0	0	0	0	0	0	0
		Bacteria|Actinobacteria|Actinobacteria|Actinomycetales|Intrasporangiaceae|Ornithinimicrobium	0.0002583	0.00336935	0	0	0	0	0.000774899	0.0101081	6.85943e-06	9.2029e-05	2.74377e-05	0.000368116	0	0	0	0	0	0	0	0	0	0	0	0	0.00012099	0.00171106
		Bacteria|Actinobacteria|Actinobacteria|Actinomycetales|Jonesiaceae|Jonesia	0.000381862	0.00341193	0.000752324	0.00653776	0.000307612	0.00254893	8.56501e-05	0.00114912	0.00191622	0.025116	0.00765904	0.100384	5.85792e-06	7.96764e-05	0	0	0	0	0.000330885	0.00418431	0.000240594	0.00328126	0.000421175	0.00508735	0	0
		Bacteria|Actinobacteria|Actinobacteria|Actinomycetales|Kineosporiaceae|Kineococcus	9.26058e-05	0.00124244	0	0	0	0	0.000277817	0.00372731	1.61056e-05	0.000216079	6.44224e-05	0.000864317	0	0	0	0	0	0	0	0	0	0	0	0	0	0
		Bacteria|Actinobacteria|Actinobacteria|Actinomycetales|Microbacteriaceae|Curtobacterium	1.27865e-05	0.000172973	0	0	3.83596e-05	0.000518919	0	0	0.000266948	0.00338215	0.00012222	0.00130909	0	0	0	0	0.000945573	0.0122195	0.000307339	0.00414622	0	0	0.000614677	0.00829245	0	0
		Bacteria|Actinobacteria|Actinobacteria|Actinomycetales|Microbacteriaceae|Leifsonia	1.88609e-05	0.000255146	0	0	5.65828e-05	0.000765439	0	0	6.69007e-05	0.000879302	0	0	0	0	7.84883e-05	0.00107331	0.000189115	0.0024439	0	0	0	0	0	0	0	0
		Bacteria|Actinobacteria|Actinobacteria|Actinomycetales|Microbacteriaceae|Leucobacter	0	0	0	0	0	0	0	0	0	0	0	0	0	0	0	0	0	0	8.01979e-05	0.00109375	0.000160396	0.00218751	0	0	0	0
		Bacteria|Actinobacteria|Actinobacteria|Actinomycetales|Microbacteriaceae|Microbacterium	0.000351644	0.00352608	0.00010875	0.00147114	0.000248419	0.00268466	0.000697762	0.00642243	0.000336927	0.00434407	0.000210655	0.00255238	0.00019148	0.00260441	0	0	0.000945573	0.0122195	0	0	0	0	0	0	0	0
		Bacteria|Actinobacteria|Actinobacteria|Actinomycetales|Microbacteriaceae|Rathayibacter	3.15911e-05	0.000427357	9.47734e-05	0.00128207	0	0	0	0	3.22112e-05	0.000432158	0.000128845	0.00172863	0	0	0	0	0	0	0	0	0	0	0	0	0	0
		Bacteria|Actinobacteria|Actinobacteria|Actinomycetales|Microbacteriaceae|unclassified	9.48279e-05	0.000771744	0	0	2.82914e-05	0.000382719	0.000256192	0.00193251	0.000898571	0.0078281	0.000479794	0.00376887	0	0	0	0	0.00311449	0.0275435	2.04892e-05	0.000276415	0	0	4.09785e-05	0.00055283	0	0
		Bacteria|Actinobacteria|Actinobacteria|Actinomycetales|Micrococcaceae|Arthrobacter	4.48881e-05	0.000521972	6.02526e-05	0.000815082	0	0	7.44118e-05	0.000750835	0.000244131	0.00287201	0.000785188	0.0089644	7.51936e-05	0.00102274	0	0	0.000116144	0.00150091	6.89942e-06	9.30783e-05	0	0	1.37988e-05	0.000186157	0	0
		Bacteria|Actinobacteria|Actinobacteria|Actinomycetales|Micrococcaceae|Kocuria	0.000376781	0.00426686	0.000526532	0.00543125	0	0	0.000603809	0.00736935	0.000344403	0.00292071	0.00115756	0.0100742	0.000200775	0.00135958	0	0	1.92721e-05	0.00024905	7.06967e-05	0.000742393	0	0	0.000141393	0.00148479	0	0
		Bacteria|Actinobacteria|Actinobacteria|Actinomycetales|Micrococcaceae|Micrococcus	0.000491848	0.00520234	0.000787635	0.0102003	1.5753e-05	0.000213103	0.000672155	0.00519365	0.000476702	0.00528839	0.000642821	0.00515294	0.000223855	0.00255919	0	0	0.00104013	0.0134414	0	0	0	0	0	0	0	0
		Bacteria|Actinobacteria|Actinobacteria|Actinomycetales|Micrococcaceae|Nesterenkonia	5.56557e-06	7.52897e-05	1.66967e-05	0.000225869	0	0	0	0	0.000114535	0.00137147	0.000458141	0.00548587	0	0	0	0	0	0	0	0	0	0	0	0	0	0
		Bacteria|Actinobacteria|Actinobacteria|Actinomycetales|Micrococcaceae|Renibacterium	0	0	0	0	0	0	0	0	2.9036e-05	0.000375228	0	0	0	0	0	0	0.000116144	0.00150091	0	0	0	0	0	0	0	0
		Bacteria|Actinobacteria|Actinobacteria|Actinomycetales|Micrococcaceae|Rothia	1.59229	2.45978	2.27653	3.85831	0.277334	0.771872	2.223	2.74915	1.28408	1.8446	1.07338	1.49439	0.818565	1.2391	2.24295	3.06421	1.00144	1.58072	4.55933	5.98063	5.44351	6.81364	3.67515	5.14762	0.00193339	0.0122299
		Bacteria|Actinobacteria|Actinobacteria|Actinomycetales|Micrococcaceae|unclassified	0.0239874	0.0950569	0.0397419	0.168601	0.00275547	0.0120507	0.0294648	0.104519	0.019025	0.0630901	0.0172671	0.0622176	0.013377	0.0371987	0.0283671	0.0847076	0.0170888	0.0682366	0.0182596	0.0699091	0.0237449	0.0668173	0.0127744	0.073001	0	0
		Bacteria|Actinobacteria|Actinobacteria|Actinomycetales|Micromonosporaceae|Actinoplanes	0.000151254	0.00202928	0	0	0	0	0.000453761	0.00608784	0	0	0	0	0	0	0	0	0	0	0	0	0	0	0	0	0	0
		Bacteria|Actinobacteria|Actinobacteria|Actinomycetales|Mycobacteriaceae|Mycobacterium	0.000114633	0.000898805	9.1822e-05	0.000829936	0.000125798	0.00107309	0.000126279	0.00079339	0.000554002	0.00545848	0.000676744	0.00892134	0.000429511	0.00449186	0	0	0.00110975	0.00842071	2.38732e-05	0.000325587	4.77464e-05	0.000651174	0	0	0	0
		Bacteria|Actinobacteria|Actinobacteria|Actinomycetales|Nakamurellaceae|unclassified	0	0	0	0	0	0	0	0	3.22112e-05	0.000432158	0.000128845	0.00172863	0	0	0	0	0	0	0	0	0	0	0	0	0	0
		Bacteria|Actinobacteria|Actinobacteria|Actinomycetales|Nocardiaceae|Rhodococcus	0.000196766	0.00157668	0.000553021	0.00422992	0	0	3.72773e-05	0.000500127	0.000207986	0.00227242	0.000795322	0.00859153	3.66236e-05	0.000498135	0	0	0	0	2.00495e-05	0.000273438	4.00989e-05	0.000546877	0	0	0	0
		Bacteria|Actinobacteria|Actinobacteria|Actinomycetales|Nocardiaceae|Williamsia	0.000179949	0.00243329	0.000512602	0.00693435	0	0	2.72456e-05	0.000365538	3.4923e-05	0.000466163	0.00012042	0.0016156	0	0	0	0	1.92721e-05	0.00024905	0.000154103	0.00207896	0	0	0.000308205	0.00415792	0	0
		Bacteria|Actinobacteria|Actinobacteria|Actinomycetales|Nocardiaceae|unclassified	1.0051e-05	0.000135968	3.0153e-05	0.000407903	0	0	0	0	0	0	0	0	0	0	0	0	0	0	7.70513e-05	0.00103948	0	0	0.000154103	0.00207896	0	0
		Bacteria|Actinobacteria|Actinobacteria|Actinomycetales|Nocardioidaceae|Aeromicrobium	0	0	0	0	0	0	0	0	6.23864e-05	0.000837001	0.000249545	0.003348	0	0	0	0	0	0	0	0	0	0	0	0	0	0
		Bacteria|Actinobacteria|Actinobacteria|Actinomycetales|Nocardioidaceae|Marmoricola	0	0	0	0	0	0	0	0	2.76086e-05	0.000370219	6.44224e-05	0.000864317	3.23486e-05	0.000439989	0	0	1.36635e-05	0.000176572	0	0	0	0	0	0	0	0
		Bacteria|Actinobacteria|Actinobacteria|Actinomycetales|Nocardioidaceae|Nocardioides	6.61937e-05	0.000733809	7.08084e-05	0.000957879	0	0	0.000127773	0.00124355	0.000144846	0.00143992	0.000335643	0.00362405	0.000243742	0.00213564	0	0	0	0	1.81619e-05	0.000247695	3.63238e-05	0.000495391	0	0	0	0
		Bacteria|Actinobacteria|Actinobacteria|Actinomycetales|Propionibacteriaceae|Friedmanniella	0	0	0	0	0	0	0	0	2.96167e-05	0.00039985	6.44224e-05	0.000864317	5.40445e-05	0.000735084	0	0	0	0	0.000112676	0.00153669	0.000225352	0.00307339	0	0	0	0
		Bacteria|Actinobacteria|Actinobacteria|Actinomycetales|Propionibacteriaceae|Microlunatus	2.92785e-05	0.000392813	0	0	0	0	8.78356e-05	0.00117844	0	0	0	0	0	0	0	0	0	0	0.000204892	0.00276415	0	0	0.000409785	0.0055283	0	0
		Bacteria|Actinobacteria|Actinobacteria|Actinomycetales|Propionibacteriaceae|Propionibacterium	0.119607	1.1426	0.0447962	0.193181	0.0146531	0.0588654	0.299371	3.17576	0.0834449	0.396499	0.21884	0.995439	0.0236845	0.0836694	0.00589246	0.0330725	0.085363	0.473815	0.0192624	0.108136	0.0131084	0.0833739	0.0254165	0.132897	0.252839	2.73358
		Bacteria|Actinobacteria|Actinobacteria|Actinomycetales|Propionibacteriaceae|Tessaracoccus	0.00366418	0.0225068	0.00798147	0.0524489	0.00143105	0.00849247	0.00158003	0.00657885	0.00264551	0.0213543	0.00175769	0.0105913	0.000544272	0.00289485	0.000189326	0.00103081	0.00809075	0.0709004	0.136641	0.463081	0.137768	0.502824	0.135514	0.423338	0	0
		Bacteria|Actinobacteria|Actinobacteria|Actinomycetales|Propionibacteriaceae|unclassified	0.013857	0.0695628	0.0193011	0.052831	0.00779141	0.0579073	0.0144785	0.0979502	0.008107	0.0272034	0.0102462	0.0473461	0.0050042	0.0190298	0.0012217	0.00593442	0.0159559	0.0365034	0.563863	0.860038	0.56181	0.930335	0.565915	0.789742	0.000324378	0.00442725
		Bacteria|Actinobacteria|Actinobacteria|Actinomycetales|Pseudonocardiaceae|Saccharomonospora	2.92785e-05	0.000392813	0	0	0	0	8.78356e-05	0.00117844	8.59535e-06	0.00011754	0	0	0	0	3.43814e-05	0.000470159	0	0	0	0	0	0	0	0	5.56813e-05	0.000787453
		Bacteria|Actinobacteria|Actinobacteria|Actinomycetales|Streptomycetaceae|Streptomyces	6.71617e-05	0.000819788	0.000118353	0.00160105	0	0	8.31317e-05	0.000858311	0.000384504	0.00486938	0.00153802	0.0194775	0	0	0	0	0	0	8.63158e-06	0.000116446	0	0	1.72632e-05	0.000232893	0	0
		Bacteria|Actinobacteria|Actinobacteria|Actinomycetales|Streptomycetaceae|unclassified	0	0	0	0	0	0	0	0	0.000124266	0.0016672	0.000497064	0.00666881	0	0	0	0	0	0	0	0	0	0	0	0	0	0
		Bacteria|Actinobacteria|Actinobacteria|Bifidobacteriales|Bifidobacteriaceae|Alloscardovia	0.000829461	0.00544498	1.62455e-05	0.000219766	0	0	0.00247214	0.0161152	0.00241665	0.0169681	0.0040701	0.0288865	0.00175309	0.011986	0.000925815	0.00531231	0.00291758	0.0216875	0	0	0	0	0	0	0	0
		Bacteria|Actinobacteria|Actinobacteria|Bifidobacteriales|Bifidobacteriaceae|Bifidobacterium	0.00240809	0.0116559	0.0016227	0.0102318	0.000403578	0.00340892	0.005198	0.021327	0.0064576	0.0420531	0.00468086	0.0197686	0.0143232	0.113519	0.000982856	0.00687327	0.00584345	0.0280515	0.00171827	0.020803	0	0	0.00343654	0.041606	0.0758563	0.307788
		Bacteria|Actinobacteria|Actinobacteria|Bifidobacteriales|Bifidobacteriaceae|Gardnerella	0.000175454	0.00206751	0.000304783	0.00412302	5.47806e-05	0.000741058	0.000166798	0.00133845	0.000139809	0.00153441	0.000321134	0.00303819	1.88949e-05	0.000256998	1.28625e-05	0.000175892	0.000206346	0.00266657	2.68365e-05	0.000314373	2.82046e-05	0.00038466	2.54684e-05	0.000244087	1.38183e-05	0.00019542
		Bacteria|Actinobacteria|Actinobacteria|Bifidobacteriales|Bifidobacteriaceae|Scardovia	7.72099e-05	0.000991913	3.41722e-05	0.000326569	0	0	0.000197458	0.00264917	2.28834e-05	0.000273253	0	0	2.68107e-05	0.000364665	3.03674e-05	0.000415268	3.43556e-05	0.000313078	0.00013913	0.00151685	1.25524e-05	0.000171193	0.000265707	0.00286252	0	0
		Bacteria|Actinobacteria|Actinobacteria|Bifidobacteriales|Bifidobacteriaceae|unclassified	0.000766989	0.00410743	0.00201481	0.0102795	0	0	0.000286154	0.0020428	0.00061435	0.00334161	0.000106201	0.000883264	0.000239762	0.00155671	0.000395507	0.00363151	0.00171593	0.00729496	0.00585159	0.0381381	0.00148285	0.010753	0.0102203	0.0655232	0.000610821	0.00368983
		Bacteria|Actinobacteria|Actinobacteria|Coriobacteriales|Coriobacteriaceae|Asaccharobacter	0.000157673	0.00211541	0	0	0	0	0.000473019	0.00634622	7.23327e-05	0.000956915	0.00017967	0.00241053	0	0	0	0	0.000109661	0.00141713	0	0	0	0	0	0	0.00364659	0.00924934
		Bacteria|Actinobacteria|Actinobacteria|Coriobacteriales|Coriobacteriaceae|Atopobium	0.140317	0.198404	0.0631553	0.0878341	0.00931724	0.0447629	0.348477	0.462616	0.517507	0.624531	0.58171	0.643374	0.372131	0.505403	0.608937	0.760871	0.50725	0.588478	0.0672862	0.189575	0.0272625	0.0659744	0.10731	0.313175	0.00119971	0.0116746
		Bacteria|Actinobacteria|Actinobacteria|Coriobacteriales|Coriobacteriaceae|Collinsella	0.000764279	0.00582368	0.000262645	0.00174865	1.11492e-05	0.000150823	0.00201904	0.0155716	0.000450964	0.00281116	0.00113192	0.0066418	0.000262057	0.00212148	0	0	0.00040988	0.00248137	0.000101305	0.00095059	0.00018693	0.00168966	1.56791e-05	0.000211523	0.0996447	0.215549
		Bacteria|Actinobacteria|Actinobacteria|Coriobacteriales|Coriobacteriaceae|Cryptobacterium	0.000464818	0.00264655	0.000299999	0.00294329	0	0	0.00109446	0.00499637	0.00341124	0.0384676	0.00109913	0.00746027	0.0108649	0.137681	0.000652519	0.00336164	0.00102843	0.00536701	0.0018017	0.0116823	0.00110519	0.00824121	0.00249821	0.0151233	0	0
		Bacteria|Actinobacteria|Actinobacteria|Coriobacteriales|Coriobacteriaceae|Eggerthella	1.43027e-05	0.000191891	0	0	0	0	4.29082e-05	0.000575674	3.45692e-05	0.000465937	9.1989e-05	0.00123416	4.62879e-05	0.000629584	0	0	0	0	0	0	0	0	0	0	0.0068491	0.0534724
		Bacteria|Actinobacteria|Actinobacteria|Coriobacteriales|Coriobacteriaceae|Enterorhabdus	0	0	0	0	0	0	0	0	0	0	0	0	0	0	0	0	0	0	0	0	0	0	0	0	0.000774059	0.0072058
		Bacteria|Actinobacteria|Actinobacteria|Coriobacteriales|Coriobacteriaceae|Gordonibacter	0	0	0	0	0	0	0	0	4.79628e-06	6.19817e-05	0	0	0	0	0	0	1.91851e-05	0.000247927	0	0	0	0	0	0	0.00123921	0.00764602
		Bacteria|Actinobacteria|Actinobacteria|Coriobacteriales|Coriobacteriaceae|Olsenella	0.00280966	0.0128294	0.00471223	0.0155807	6.09267e-05	0.000686381	0.00365582	0.022221	0.00377661	0.0213815	0.00354645	0.0227467	0.0079689	0.0453427	0.001323	0.0089245	0.0022681	0.00851199	0.0205946	0.049906	0.011527	0.0296251	0.0296623	0.0701868	0.000531034	0.00392229
		Bacteria|Actinobacteria|Actinobacteria|Coriobacteriales|Coriobacteriaceae|Slackia	0.000505424	0.00310985	0.000596806	0.00424766	0	0	0.000919467	0.00508188	0.0022979	0.0116173	0.00381653	0.0254654	0.00476269	0.0171262	0.00010057	0.000970054	0.000511796	0.00290767	0.00185864	0.0108726	0.00042796	0.00284791	0.00328933	0.0188973	0.00198931	0.0104018
		Bacteria|Actinobacteria|Actinobacteria|Coriobacteriales|Coriobacteriaceae|unclassified	4.25489e-05	0.000426391	0	0	1.61164e-05	0.000218019	0.00011153	0.00106116	0.000175323	0.00164117	0.000314111	0.00335094	3.3321e-05	0.000453215	0.000334675	0.00251261	1.91851e-05	0.000247927	9.06927e-05	0.0010886	7.06115e-05	0.000682774	0.000110774	0.00149442	0.0217712	0.116692
		Bacteria|Actinobacteria|Actinobacteria|Solirubrobacterales|Conexibacteraceae|Conexibacter	3.10232e-05	0.000333146	0	0	0	0	9.30696e-05	0.000999439	0.00044465	0.00574614	0	0	0	0	0	0	0.0017786	0.0229846	0	0	0	0	0	0	0	0
		Bacteria|Bacteroidetes|Bacteroidia|Bacteroidales|Bacteroidaceae|Bacteroides	0.233833	1.27807	0.198469	1.07162	0.0656081	0.545703	0.437423	2.21687	0.149473	0.509546	0.272858	1.02557	0.0689586	0.229092	0.0196154	0.0402367	0.236462	0.743285	0.0662843	0.48035	0.0110391	0.0243706	0.12153	0.936329	47.821	23.5912
		Bacteria|Bacteroidetes|Bacteroidia|Bacteroidales|Bacteroidales_incertae_sedis|Phocaeicola	8.38427e-05	0.000873629	0.000197037	0.00188981	0	0	5.44912e-05	0.000731076	0.00142274	0.00891758	0.000301106	0.00403976	0.00108619	0.00943067	9.07542e-05	0.000879246	0.00421291	0.0213207	0.0140286	0.0979695	0.00500959	0.0371416	0.0230476	0.158797	0	0
		Bacteria|Bacteroidetes|Bacteroidia|Bacteroidales|Porphyromonadaceae|Barnesiella	0.00225058	0.0143925	0.0021175	0.0127424	0.00181227	0.0173436	0.00282196	0.0130914	0.00267964	0.0181792	0.0034552	0.0134669	0.00131507	0.0084441	0.000437875	0.00298073	0.00551042	0.047825	0.00147542	0.0169035	0.000494274	0.00386407	0.00245657	0.029943	1.1725	2.21787
		Bacteria|Bacteroidetes|Bacteroidia|Bacteroidales|Porphyromonadaceae|Butyricimonas	0.000785891	0.0047633	6.64419e-05	0.00058953	0.000391901	0.00381307	0.00189933	0.00988729	0.000361284	0.00255005	0.000330527	0.00197536	0.000146094	0.00119315	1.5299e-05	0.00020921	0.000953214	0.00682248	0.000635069	0.00822479	0	0	0.00127014	0.0164496	0.310854	0.684393
		Bacteria|Bacteroidetes|Bacteroidia|Bacteroidales|Porphyromonadaceae|Dysgonomonas	0.000428493	0.00289751	0.000202313	0.00185285	3.22157e-05	0.000435805	0.00105095	0.00640388	0.000398346	0.00318407	0.00124974	0.00850203	0.00029523	0.00378371	0	0	4.84154e-05	0.000450545	0.000565359	0.0073712	0.000157375	0.00214631	0.000973343	0.0125961	0.000201195	0.00259513
		Bacteria|Bacteroidetes|Bacteroidia|Bacteroidales|Porphyromonadaceae|Odoribacter	0.0013312	0.00674251	0.000768264	0.00445764	0.000235418	0.00191355	0.00298992	0.0138563	0.0014099	0.00902878	0.00144785	0.00704635	0.00163255	0.0165673	0.000107439	0.00087431	0.00245174	0.0116272	0.00039958	0.00497062	0.000118324	0.000973249	0.000680836	0.008968	0.451242	0.632152
		Bacteria|Bacteroidetes|Bacteroidia|Bacteroidales|Porphyromonadaceae|Paludibacter	5.90577e-06	7.98917e-05	0	0	1.77173e-05	0.000239675	0	0	6.96614e-05	0.000797063	0	0	4.21078e-05	0.000412105	0	0	0.000236538	0.00277615	0.000280522	0.00233133	0.000123927	0.00153571	0.000437118	0.00312696	0	0
		Bacteria|Bacteroidetes|Bacteroidia|Bacteroidales|Porphyromonadaceae|Parabacteroides	0.0177877	0.0685492	0.0133967	0.0604788	0.00334907	0.0205333	0.0366173	0.124636	0.0213706	0.0954404	0.0403767	0.20994	0.0102105	0.0565179	0.00110561	0.00627421	0.0337898	0.10903	0.00371846	0.0304624	0.000622744	0.00362811	0.00681418	0.0572968	4.08751	4.66429
		Bacteria|Bacteroidetes|Bacteroidia|Bacteroidales|Porphyromonadaceae|Porphyromonas	3.04137	3.79598	2.76392	3.19987	3.09313	4.97051	3.26706	3.21756	3.78145	4.19234	3.11097	3.60303	3.74805	4.38867	3.55026	4.52381	4.71652	4.25383	3.04372	3.45826	2.67598	3.00216	3.41146	3.91437	0.00580349	0.0232192
		Bacteria|Bacteroidetes|Bacteroidia|Bacteroidales|Porphyromonadaceae|Tannerella	0.0302866	0.0768575	0.0534058	0.137227	0.00665565	0.0218472	0.0307982	0.0714981	0.126963	0.273358	0.135872	0.30081	0.22195	0.506757	0.0669084	0.170494	0.0831233	0.11537	0.296249	0.501164	0.225051	0.357261	0.367447	0.645067	0.000475059	0.003768
		Bacteria|Bacteroidetes|Bacteroidia|Bacteroidales|Porphyromonadaceae|unclassified	0.117481	0.323848	0.073145	0.170162	0.232943	0.699244	0.0463541	0.102138	0.0825396	0.157571	0.0370394	0.0706921	0.108969	0.268455	0.0516618	0.0900083	0.132489	0.201127	0.413223	0.891793	0.242834	0.499457	0.583611	1.28413	0.695657	2.18099
		Bacteria|Bacteroidetes|Bacteroidia|Bacteroidales|Prevotellaceae|Hallella	0.000536459	0.00319413	0.00122463	0.00595665	4.94971e-05	0.000669584	0.000335247	0.00295617	0.00678956	0.0526882	0.00814042	0.0731105	0.011656	0.10514	0.00017902	0.00112591	0.0071828	0.0313761	0.00814165	0.0386349	0.00312035	0.0194793	0.0131629	0.0577905	0.000306893	0.00282769
		Bacteria|Bacteroidetes|Bacteroidia|Bacteroidales|Prevotellaceae|Paraprevotella	0.00196922	0.016295	0.00187693	0.0147003	0.000350269	0.00198901	0.00368047	0.0321956	0.00316276	0.0247653	0.00362823	0.0229137	0.00449618	0.0464813	0.00146787	0.0076595	0.00305875	0.0220068	0.000102146	0.000985603	0.000166375	0.00145969	3.79162e-05	0.000511517	0.583976	2.10336
		Bacteria|Bacteroidetes|Bacteroidia|Bacteroidales|Prevotellaceae|Prevotella	3.66418	3.22955	2.37453	2.7564	0.930211	1.38349	7.68779	5.54876	11.562	7.33948	11.6128	7.18099	11.3949	8.67905	10.2593	6.36213	12.981	7.13574	5.62611	5.95813	3.21316	4.139	8.03906	7.77726	3.16329	9.57095
		Bacteria|Bacteroidetes|Bacteroidia|Bacteroidales|Prevotellaceae|Xylanibacter	0	0	0	0	0	0	0	0	0	0	0	0	0	0	0	0	0	0	0	0	0	0	0	0	0.000122122	0.00079145
		Bacteria|Bacteroidetes|Bacteroidia|Bacteroidales|Prevotellaceae|unclassified	1.2139	2.27966	0.445729	1.39619	2.59101	4.76956	0.604963	0.673232	0.980524	1.11375	1.15267	1.36851	1.01646	1.31332	0.737518	0.773653	1.01545	0.999533	0.245368	0.349162	0.171367	0.265058	0.319368	0.433267	0.289169	1.18893
		Bacteria|Bacteroidetes|Bacteroidia|Bacteroidales|Rikenellaceae|Alistipes	0.0143028	0.0677382	0.0085353	0.0282516	0.0073171	0.0651226	0.0270561	0.10984	0.0127461	0.0713465	0.0263554	0.184684	0.0060083	0.0363185	0.00070011	0.00317944	0.0179208	0.0612045	0.00505393	0.0413753	0.000747036	0.00406213	0.00936082	0.0786885	5.51085	6.234
		Bacteria|Bacteroidetes|Bacteroidia|Bacteroidales|Rikenellaceae|Rikenella	0	0	0	0	0	0	0	0	0	0	0	0	0	0	0	0	0	0	0	0	0	0	0	0	0.00061114	0.00353046
		Bacteria|Bacteroidetes|Bacteroidia|Bacteroidales|Rikenellaceae|unclassified	0.000154422	0.00197246	0.000121801	0.0016477	5.22776e-05	0.000707199	0.000289186	0.00356247	0.000209888	0.00168302	0.000695822	0.0054304	0.000104063	0.000929722	0	0	3.96684e-05	0.000371975	1.03135e-05	0.000139136	0	0	2.06269e-05	0.000278272	0.143901	0.438383
		Bacteria|Bacteroidetes|Flavobacteria|Flavobacteriales|Flavobacteriaceae|Capnocytophaga	0.606622	1.21698	1.02422	1.95429	0.428252	1.15481	0.367391	0.541858	1.25192	1.94836	1.06775	2.44849	1.58468	2.64643	0.643522	1.2581	1.71173	1.44043	8.21566	5.31712	8.86941	5.34683	7.56191	5.28742	0.00257812	0.0193243
		Bacteria|Bacteroidetes|Flavobacteria|Flavobacteriales|Flavobacteriaceae|Chryseobacterium	0.000363537	0.00347863	0.000206087	0.00184474	0.000561426	0.00611601	0.000323098	0.00247512	0.000527944	0.00550571	0.00104671	0.0090632	0.000223763	0.0025405	0	0	0.000841307	0.0104191	0.00017706	0.0016141	6.7822e-05	0.000924968	0.000286298	0.00230323	0	0
		Bacteria|Bacteroidetes|Flavobacteria|Flavobacteriales|Flavobacteriaceae|Cloacibacterium	0.00965542	0.0570188	0.0196603	0.11785	0.00450196	0.0273291	0.00480396	0.0258771	0.00185535	0.0137062	0.00649273	0.0481867	0.000171736	0.00143771	0.000156931	0.00166255	0.00059999	0.00353779	0.00181034	0.0157019	0.00108249	0.00604485	0.0025382	0.025359	5.68716e-05	0.000804285
		Bacteria|Bacteroidetes|Flavobacteria|Flavobacteriales|Flavobacteriaceae|Elizabethkingia	0.000773313	0.00433626	2.36152e-05	0.000230394	0.00215315	0.0112214	0.00014318	0.00155699	0.000170905	0.00172226	0.000111458	0.00100825	0.000356996	0.0037982	0	0	0.000215165	0.0020826	0.000251345	0.00137065	0.000213562	0.00129218	0.000289128	0.00144912	0	0
		Bacteria|Bacteroidetes|Flavobacteria|Flavobacteriales|Flavobacteriaceae|Flavobacterium	0.00028695	0.00360036	0.000645603	0.00789401	0.000172423	0.0023325	4.28251e-05	0.000574559	0.0008773	0.00823286	0.0016907	0.0150699	0.000253312	0.0025063	0	0	0.00156519	0.0153552	4.72461e-05	0.000637384	0	0	9.44921e-05	0.00127477	0	0
		Bacteria|Bacteroidetes|Flavobacteria|Flavobacteriales|Flavobacteriaceae|Gillisia	0	0	0	0	0	0	0	0	0	0	0	0	0	0	0	0	0	0	0.000385257	0.0051974	0	0	0.000770513	0.0103948	0	0
		Bacteria|Bacteroidetes|Flavobacteria|Flavobacteriales|Flavobacteriaceae|Planobacterium	0.00196666	0.00703476	0.00164766	0.00652458	0.00390429	0.0124032	0.000348036	0.00217651	0.00191062	0.00715423	0.000515703	0.00313661	0.00185045	0.00717344	0.00333309	0.0110636	0.00194322	0.00724331	0.00606223	0.012285	0.00878774	0.0166763	0.00333671	0.00789372	0	0
		Bacteria|Bacteroidetes|Flavobacteria|Flavobacteriales|Flavobacteriaceae|Wautersiella	0	0	0	0	0	0	0	0	0.000341303	0.00461209	0.00079586	0.0106776	0	0	0.000549418	0.00751318	1.9933e-05	0.000257591	0	0	0	0	0	0	0	0
		Bacteria|Bacteroidetes|Flavobacteria|Flavobacteriales|Flavobacteriaceae|unclassified	0.614627	0.979029	0.759917	1.68061	0.847717	1.04727	0.236247	0.209215	0.394939	0.548042	0.364027	0.663275	0.387747	0.503594	0.223476	0.318476	0.604508	0.706824	1.13558	1.02063	1.26775	1.0146	1.00342	1.02667	0.000375895	0.00195723
		Bacteria|Bacteroidetes|Sphingobacteria|Sphingobacteriales|Chitinophagaceae|Flavisolibacter	0	0	0	0	0	0	0	0	0	0	0	0	0	0	0	0	0	0	6.4922e-05	0.000875845	0	0	0.000129844	0.00175169	0	0
		Bacteria|Bacteroidetes|Sphingobacteria|Sphingobacteriales|Chitinophagaceae|Sediminibacterium	9.73144e-05	0.00130626	0	0	1.76202e-05	0.000238362	0.000274323	0.00368043	0.000348355	0.00343134	0	0	9.04865e-05	0.00123075	0	0	0.00130293	0.0124946	0.000138849	0.00125872	5.85845e-05	0.000798986	0.000219113	0.00171846	0	0
		Bacteria|Bacteroidetes|Sphingobacteria|Sphingobacteriales|Chitinophagaceae|unclassified	8.66481e-05	0.000857778	0	0	4.55213e-05	0.0006158	0.000214423	0.00195753	0.000675103	0.00739361	0.00155456	0.0148429	0.000925489	0.012588	0	0	0.000220366	0.00214349	0	0	0	0	0	0	0	0
		Bacteria|Bacteroidetes|Sphingobacteria|Sphingobacteriales|Cytophagaceae|Adhaeribacter	8.2285e-06	0.000110397	0	0	0	0	2.46855e-05	0.000331191	2.96589e-05	0.000397916	0.000118636	0.00159166	0	0	0	0	0	0	0	0	0	0	0	0	0	0
		Bacteria|Bacteroidetes|Sphingobacteria|Sphingobacteriales|Cytophagaceae|Hymenobacter	8.95773e-06	0.000120181	0	0	0	0	2.68732e-05	0.000360542	0.000175867	0.00212366	0.000452931	0.00525697	0	0	0	0	0.000250537	0.00323766	0	0	0	0	0	0	0	0
		Bacteria|Bacteroidetes|Sphingobacteria|Sphingobacteriales|Cytophagaceae|unclassified	1.5599e-05	0.000209283	0	0	0	0	4.67971e-05	0.000627849	3.39282e-05	0.000455194	0.000135713	0.00182078	0	0	0	0	0	0	0	0	0	0	0	0	0	0
		Bacteria|Bacteroidetes|Sphingobacteria|Sphingobacteriales|Saprospiraceae|Haliscomenobacter	0	0	0	0	0	0	0	0	3.39282e-05	0.000455194	0.000135713	0.00182078	0	0	0	0	0	0	0	0	0	0	0	0	0	0
		Bacteria|Bacteroidetes|Sphingobacteria|Sphingobacteriales|Sphingobacteriaceae|Pedobacter	0	0	0	0	0	0	0	0	0.000122147	0.00157848	0	0	0	0	0	0	0.000488587	0.00631393	0.000163914	0.00221132	0	0	0.000327828	0.00442264	0	0
		Bacteria|Bacteroidetes|Sphingobacteria|Sphingobacteriales|Sphingobacteriaceae|Sphingobacterium	0	0	0	0	0	0	0	0	0.00020822	0.00219973	0.000232332	0.00311706	4.68608e-05	0.000637376	0	0	0.000553685	0.0050445	6.11308e-05	0.000824699	0	0	0.000122262	0.0016494	0.000802008	0.0113421
		Bacteria|Bacteroidetes|Sphingobacteria|Sphingobacteriales|Sphingobacteriaceae|unclassified	0.00010016	0.00135346	0	0	0.000260724	0.003527	3.97558e-05	0.00053338	0	0	0	0	0	0	0	0	0	0	0	0	0	0	0	0	0	0
		Bacteria|Chloroflexi|Anaerolineae|Anaerolineales|Anaerolineaceae|unclassified	3.82677e-05	0.000517676	0.000114803	0.00155303	0	0	0	0	0.000160081	0.00132122	4.07438e-05	0.000546636	0.000549276	0.00408818	0	0	5.03032e-05	0.000650061	0.00117206	0.00954035	0.000510701	0.00431826	0.00183343	0.0147624	0	0
		Bacteria|Chloroflexi|Thermomicrobia|Sphaerobacterales|Sphaerobacteraceae|Sphaerobacter	2.82136e-05	0.000381666	8.46408e-05	0.001145	0	0	0	0	1.18661e-05	0.000159201	4.74644e-05	0.000636802	0	0	0	0	0	0	5.66408e-06	7.64127e-05	0	0	1.13282e-05	0.000152825	0	0
		Bacteria|Cyanobacteria|Cyanobacteria|Chloroplast|Chlorophyta|unclassified	0	0	0	0	0	0	0	0	0.000244143	0.00319466	0.000321319	0.00431094	0	0	0	0	0.000655251	0.00846771	0	0	0	0	0	0	0	0
		Bacteria|Cyanobacteria|Cyanobacteria|Chloroplast|Streptophyta|unclassified	0.0579006	0.577727	0.106852	1.00388	0.0552058	0.664217	0.011644	0.0650874	0.0297115	0.138265	0.0248214	0.119316	0.00573014	0.0234415	0.00385924	0.0162922	0.0844353	0.394012	0.00626387	0.0514319	0.0075236	0.0667307	0.00500413	0.0361331	0.00127091	0.0114805
		Bacteria|Deinococcus-Thermus|Deinococci|Deinococcales|Deinococcaceae|Deinococcus	0.00100587	0.0115247	0.00177003	0.0224153	0.000212964	0.00223971	0.00103462	0.009919	0.000780155	0.00748273	0.00182979	0.0194162	0.000181855	0.00176405	2.86468e-05	0.000281986	0.00108032	0.00846871	0.000919133	0.0098529	0	0	0.00183827	0.0197058	3.30494e-05	0.000349137
		Bacteria|Deinococcus-Thermus|Deinococci|Thermales|Thermaceae|Meiothermus	0.000140582	0.00190176	0.000421747	0.00570528	0	0	0	0	2.7464e-06	3.7355e-05	0	0	1.09856e-05	0.00014942	0	0	0	0	0	0	0	0	0	0	0	0
		Bacteria|Deinococcus-Thermus|Deinococci|Thermales|Thermaceae|Thermus	4.42392e-05	0.000598456	0.000132718	0.00179537	0	0	0	0	0	0	0	0	0	0	0	0	0	0	0	0	0	0	0	0	0	0
		Bacteria|Firmicutes|Bacilli|Bacillales|Bacillaceae|Anoxybacillus	0.000216207	0.00204629	8.26879e-05	0.000956366	0	0	0.000565932	0.0051825	0.00354713	0.0451041	0.000120894	0.00162196	3.17185e-05	0.000307888	3.124e-05	0.000427201	0.0140047	0.178059	0	0	0	0	0	0	0	0
		Bacteria|Firmicutes|Bacilli|Bacillales|Bacillaceae|Bacillus	0.000678263	0.00517537	0.000311983	0.00370727	0	0	0.00172281	0.0118188	0.00195816	0.0196661	0.00143259	0.0100756	0.000382547	0.003243	9.08686e-05	0.00104519	0.00592662	0.0643005	0.0001061	0.00122053	0	0	0.000212199	0.00244107	0	0
		Bacteria|Firmicutes|Bacilli|Bacillales|Bacillaceae|Exiguobacterium	6.43923e-05	0.000863914	0	0	0	0	0.000193177	0.00259174	0	0	0	0	0	0	0	0	0	0	0	0	0	0	0	0	2.25844e-05	0.000319392
		Bacteria|Firmicutes|Bacilli|Bacillales|Bacillaceae|Geobacillus	0.0001117	0.000966264	0	0	0	0	0.000335099	0.00289879	0.00383789	0.0466595	6.04471e-05	0.000810982	1.46223e-05	0.000198885	0	0	0.0152765	0.185628	1.89161e-05	0.000255192	0	0	3.78322e-05	0.000510384	0	0
		Bacteria|Firmicutes|Bacilli|Bacillales|Bacillaceae|Lysinibacillus	0	0	0	0	0	0	0	0	0	0	0	0	0	0	0	0	0	0	0.000176086	0.00237653	1.34653e-05	0.000183642	0.000338707	0.00456941	0	0
		Bacteria|Firmicutes|Bacilli|Bacillales|Bacillaceae|Tumebacillus	0.00146207	0.00708838	0.0022944	0.00834441	0.000455804	0.00352314	0.001636	0.00939759	0.00161201	0.00728536	0.00517296	0.0179328	0.000869862	0.00687138	0.000405228	0.00433732	0	0	0.000766554	0.00746221	0	0	0.00153311	0.0149244	0	0
		Bacteria|Firmicutes|Bacilli|Bacillales|Bacillaceae|unclassified	0.000200853	0.00218328	0.000108071	0.000901888	9.41546e-05	0.000832123	0.000400332	0.00481582	0.00241567	0.0251329	0.00226113	0.0166837	3.07044e-05	0.000417625	4.63627e-06	6.34001e-05	0.00736621	0.0833668	0.000401855	0.00452662	5.89251e-05	0.00060605	0.000744785	0.00844718	0	0
		Bacteria|Firmicutes|Bacilli|Bacillales|Listeriaceae|Brochothrix	7.06358e-05	0.000952049	0	0	0.000117755	0.00159296	9.41524e-05	0.00126319	0	0	0	0	0	0	0	0	0	0	0	0	0	0	0	0	0	0
		Bacteria|Firmicutes|Bacilli|Bacillales|Listeriaceae|Listeria	0.000458604	0.00418165	0.000632734	0.005111	2.22984e-05	0.000301647	0.000720779	0.00713232	6.31881e-05	0.000788956	0.000105889	0.00125793	0	0	0	0	0.000146864	0.0018979	5.22859e-06	7.13085e-05	1.04572e-05	0.000142617	0	0	0	0
		Bacteria|Firmicutes|Bacilli|Bacillales|Paenibacillaceae|Cohnella	3.71112e-05	0.000406062	0	0	0	0	0.000111334	0.00121819	7.60163e-06	0.000101987	3.04065e-05	0.000407946	0	0	0	0	0	0	0	0	0	0	0	0	0	0
		Bacteria|Firmicutes|Bacilli|Bacillales|Paenibacillaceae|Paenibacillus	0	0	0	0	0	0	0	0	0.000264942	0.00343453	7.0877e-05	0.000950915	1.17158e-05	0.000159353	0	0	0.000977173	0.0126279	0	0	0	0	0	0	0	0
		Bacteria|Firmicutes|Bacilli|Bacillales|Paenibacillaceae|Saccharibacillus	0	0	0	0	0	0	0	0	6.97981e-05	0.00090199	0	0	0	0	0	0	0.000279192	0.00360796	0	0	0	0	0	0	0	0
		Bacteria|Firmicutes|Bacilli|Bacillales|Paenibacillaceae|Thermicanus	0	0	0	0	0	0	0	0	0.00272703	0.0352409	0	0	0	0	0	0	0.0109081	0.140964	0	0	0	0	0	0	0	0
		Bacteria|Firmicutes|Bacilli|Bacillales|Planococcaceae|Planococcus	0.000104184	0.00140236	0.000123602	0.00167206	0	0	0.000188949	0.00253501	0	0	0	0	0	0	0	0	0	0	0	0	0	0	0	0	0	0
		Bacteria|Firmicutes|Bacilli|Bacillales|Planococcaceae|Planomicrobium	4.99811e-05	0.000670567	0	0	0	0	0.000149943	0.0020117	0	0	0	0	0	0	0	0	0	0	0	0	0	0	0	0	0	0
		Bacteria|Firmicutes|Bacilli|Bacillales|Planococcaceae|unclassified	0.000188949	0.00253501	0	0	0	0	0.000566846	0.00760504	2.43252e-05	0.000314351	0	0	0	0	0	0	9.73009e-05	0.0012574	0	0	0	0	0	0	0	0
		Bacteria|Firmicutes|Bacilli|Bacillales|Staphylococcaceae|Gemella	5.22208	5.07112	7.26729	6.547	4.36388	4.20549	4.03506	4.46087	1.55837	1.611	2.23702	2.49579	2.21816	2.43395	0.934902	0.860921	0.843394	0.65335	0.656639	1.3288	0.612608	1.22788	0.700671	1.42973	0.00651659	0.0527245
		Bacteria|Firmicutes|Bacilli|Bacillales|Staphylococcaceae|Jeotgalicoccus	9.5018e-05	0.00122309	0	0	0	0	0.000285054	0.00366928	6.26932e-05	0.000505509	0.000250773	0.00202204	0	0	0	0	0	0	0	0	0	0	0	0	0	0
		Bacteria|Firmicutes|Bacilli|Bacillales|Staphylococcaceae|Nosocomiicoccus	0	0	0	0	0	0	0	0	5.01718e-05	0.000648362	0	0	0	0	0	0	0.000200687	0.00259345	0	0	0	0	0	0	0	0
		Bacteria|Firmicutes|Bacilli|Bacillales|Staphylococcaceae|Salinicoccus	0	0	0	0	0	0	0	0	0	0	0	0	0	0	0	0	0	0	6.34654e-05	0.000865552	0.000126931	0.0017311	0	0	0	0
		Bacteria|Firmicutes|Bacilli|Bacillales|Staphylococcaceae|Staphylococcus	0.0180425	0.12729	0.0320479	0.306754	0.0025329	0.010745	0.0195465	0.0643707	0.0176664	0.0729566	0.0328389	0.127322	0.017159	0.0581405	0.00161896	0.00791366	0.0190486	0.09845	0.00394658	0.0160743	0.00272508	0.0121474	0.00516808	0.0200013	0.0846371	1.11112
		Bacteria|Firmicutes|Bacilli|Bacillales|Staphylococcaceae|unclassified	6.45323e-05	0.00086737	1.42758e-05	0.000193119	2.82517e-05	0.000382182	0.000151069	0.00202681	4.8727e-06	6.62759e-05	0	0	1.94908e-05	0.000265104	0	0	0	0	1.8022e-05	0.000200893	1.39638e-05	0.000190441	2.20801e-05	0.000211345	5.68716e-05	0.000804285
		Bacteria|Firmicutes|Bacilli|Lactobacillales|Aerococcaceae|Abiotrophia	0.162677	0.429309	0.309316	0.683439	0.0887871	0.354433	0.0899276	0.250054	0.0535068	0.1826	0.0497226	0.186687	0.025875	0.0715459	0.0189621	0.121327	0.119468	0.350842	0.312724	0.680914	0.358709	0.726464	0.266739	0.635364	0.000527614	0.00440717
		Bacteria|Firmicutes|Bacilli|Lactobacillales|Aerococcaceae|Aerococcus	0.000620515	0.0063845	0	0	4.74488e-05	0.000641875	0.0018141	0.0185116	0.00109805	0.0141926	0	0	1.54502e-05	0.000210145	0	0	0.00437675	0.0565601	3.45263e-05	0.000465786	0	0	6.90526e-05	0.000931571	0.000115032	0.00162679
		Bacteria|Firmicutes|Bacilli|Lactobacillales|Aerococcaceae|Facklamia	3.39611e-05	0.000337943	8.41659e-05	0.000774153	1.77173e-05	0.000239675	0	0	1.61539e-05	0.0002148	4.09451e-05	0.000549336	5.85792e-06	7.96764e-05	0	0	1.78124e-05	0.000230187	0.000139187	0.00147818	0.000172926	0.00179998	0.000105449	0.00115638	0	0
		Bacteria|Firmicutes|Bacilli|Lactobacillales|Aerococcaceae|Globicatella	1.34897e-05	0.000180984	0	0	0	0	4.04692e-05	0.000542952	9.23104e-05	0.00111375	0.000369241	0.00445501	0	0	0	0	0	0	1.13282e-05	0.000152825	0	0	2.26563e-05	0.000305651	0	0
		Bacteria|Firmicutes|Bacilli|Lactobacillales|Aerococcaceae|unclassified	0.00265331	0.0107096	0.00565255	0.0204261	0.000418568	0.00190375	0.0018888	0.00979878	0.00195948	0.0115376	0.00187004	0.0130745	0.00120695	0.00839551	0.000115468	0.00114663	0.00464546	0.0235338	0.00696676	0.0271144	0.00757307	0.0277271	0.00636045	0.0265016	2.91813e-05	0.000412686
		Bacteria|Firmicutes|Bacilli|Lactobacillales|Carnobacteriaceae|Atopostipes	4.90365e-05	0.000663354	0.00010875	0.00147114	3.83596e-05	0.000518919	0	0	0.000119301	0.00156026	0.000464051	0.00606215	1.31535e-05	0.000178906	0	0	0	0	0	0	0	0	0	0	0	0
		Bacteria|Firmicutes|Bacilli|Lactobacillales|Carnobacteriaceae|Dolosigranulum	7.60891e-05	0.000758528	0	0	0	0	0.000228267	0.00227559	0.00950505	0.123798	0.0375974	0.491524	0.000300036	0.00229532	7.7862e-05	0.00079252	4.48965e-05	0.000580191	8.85875e-05	0.00119863	4.77464e-05	0.000651174	0.000129429	0.00174609	9.85888e-05	0.000991723
		Bacteria|Firmicutes|Bacilli|Lactobacillales|Carnobacteriaceae|Granulicatella	1.80035	1.78033	1.16776	1.28829	2.2296	2.7123	2.00369	1.3404	1.41817	1.16631	1.25594	0.99701	1.1891	1.18881	2.19826	1.67876	1.02939	0.800651	0.422067	0.486917	0.435743	0.461606	0.40839	0.512227	0.00201822	0.00787596
		Bacteria|Firmicutes|Bacilli|Lactobacillales|Carnobacteriaceae|unclassified	0.0125882	0.0243757	0.00790603	0.0190709	0.00744161	0.0193985	0.0224169	0.0346577	0.0199623	0.0304111	0.0153397	0.0280598	0.015763	0.0251261	0.0350326	0.0470476	0.0137141	0.0214108	0.00677316	0.0163759	0.00738724	0.014743	0.00615908	0.0180087	2.5406e-05	0.000253784
		Bacteria|Firmicutes|Bacilli|Lactobacillales|Enterococcaceae|Enterococcus	0.000192718	0.00229237	0	0	5.22776e-05	0.000707199	0.000525875	0.00616992	0.000376317	0.00297353	0.000381496	0.00321053	0.000555741	0.00416149	1.14076e-05	0.000155997	0.000556623	0.00436611	8.97877e-05	0.0012113	0	0	0.000179575	0.00242261	0.00293289	0.0358646
		Bacteria|Firmicutes|Bacilli|Lactobacillales|Enterococcaceae|Tetragenococcus	3.09674e-05	0.00041892	9.29023e-05	0.00125676	0	0	0	0	4.20925e-06	5.75607e-05	0	0	0	0	1.6837e-05	0.000230243	0	0	0	0	0	0	0	0	0	0
		Bacteria|Firmicutes|Bacilli|Lactobacillales|Enterococcaceae|unclassified	0.000223754	0.00217988	9.29023e-05	0.00125676	0.000394188	0.00330518	0.000184173	0.0019777	0.000617199	0.00344912	0.000254854	0.00211665	0.00038382	0.00263039	0.00164992	0.00757546	0.000180203	0.00147398	0.000101335	0.00107238	0.00020267	0.00214476	0	0	0	0
		Bacteria|Firmicutes|Bacilli|Lactobacillales|Lactobacillaceae|Lactobacillus	0.0247232	0.184644	0.0176813	0.0663382	0.00448537	0.0103947	0.052003	0.477198	0.053418	0.330673	0.155053	1.01847	0.0102926	0.0650681	0.0136253	0.0727361	0.0347017	0.16642	0.047125	0.550723	0.0110318	0.0671055	0.0832182	1.03434	0.0164629	0.0952991
		Bacteria|Firmicutes|Bacilli|Lactobacillales|Lactobacillaceae|unclassified	2.57798e-05	0.00034737	1.53664e-05	0.000207873	2.49829e-05	0.000337963	3.69902e-05	0.000496276	6.38891e-05	0.000555069	0.00013552	0.000987192	0	0	2.32969e-05	0.00031858	9.674e-05	0.000914503	8.94638e-05	0.000984984	6.32329e-05	0.00071869	0.000115695	0.00125128	0.000104611	0.00113147
		Bacteria|Firmicutes|Bacilli|Lactobacillales|Leuconostocaceae|Leuconostoc	2.72744e-05	0.000260517	0	0	0	0	8.18232e-05	0.000781551	0.000639282	0.00740592	0.0021145	0.0254918	0	0	1.6227e-05	0.0002219	0.000426408	0.00390996	0	0	0	0	0	0	0	0
		Bacteria|Firmicutes|Bacilli|Lactobacillales|Leuconostocaceae|Weissella	0.00338812	0.044569	0	0	0	0	0.0101644	0.133707	0.00556426	0.0719013	0.000103966	0.00132426	0	0	0	0	0.0221531	0.286281	0	0	0	0	0	0	0.000481243	0.00426193
		Bacteria|Firmicutes|Bacilli|Lactobacillales|Streptococcaceae|Lactococcus	0.00208667	0.0115634	0.00427373	0.0220259	0.00129937	0.00800034	0.000686898	0.00466388	0.00857634	0.0669716	0.00278716	0.0287266	0.00244506	0.0168856	0.00230603	0.0131875	0.0267671	0.209087	0.00034474	0.00237798	0.000277642	0.00230752	0.000411838	0.00244844	0.0014047	0.00695131
		Bacteria|Firmicutes|Bacilli|Lactobacillales|Streptococcaceae|Lactovum	0.000123069	0.00113036	0.000126121	0.0015469	0	0	0.000243086	0.00184418	7.68131e-05	0.000775914	5.6887e-05	0.000763219	0.000140925	0.00139775	1.78945e-05	0.000244704	9.15459e-05	0.000697988	0.000152634	0.00174388	0.000132177	0.00147539	0.000173092	0.00201237	0	0
		Bacteria|Firmicutes|Bacilli|Lactobacillales|Streptococcaceae|Streptococcus	47.322	17.887	52.1522	16.3915	47.9887	20.6071	41.8251	16.6625	20.3563	13.888	25.2208	17.0571	23.8735	17.4659	19.5873	13.3178	12.7435	7.71114	12.9517	9.16311	14.3918	9.23209	11.5117	9.09413	0.0653365	0.373604
		Bacteria|Firmicutes|Bacilli|Lactobacillales|Streptococcaceae|unclassified	0.00192301	0.0055094	0.00218875	0.00669614	0.00209493	0.00578083	0.00148535	0.00405123	0.00114845	0.00396514	0.000662	0.00252048	0.00186739	0.00638278	0.00118961	0.00315616	0.000874807	0.00380115	0.000996853	0.00423409	0.00087573	0.00256401	0.00111798	0.00590417	0	0
		Bacteria|Firmicutes|Clostridia|Clostridiales|Clostridiaceae|Alkaliphilus	5.79714e-05	0.000623983	0	0	0.000126216	0.00123201	4.7698e-05	0.000639936	3.86084e-05	0.000517986	0.000154434	0.00207194	0	0	0	0	0	0	2.63857e-05	0.000355963	0	0	5.27714e-05	0.000711925	0	0
		Bacteria|Firmicutes|Clostridia|Clostridiales|Clostridiaceae|Clostridium	0.0538737	0.685155	0.154676	2.01355	0.00030754	0.00237302	0.00663745	0.0395398	0.00603311	0.059463	0.0066813	0.0279798	0.000679827	0.0036818	0.000241285	0.00217649	0.01653	0.204014	0.120809	1.61027	0.000450131	0.00315268	0.241167	3.21738	0.0331594	0.132342
		Bacteria|Firmicutes|Clostridia|Clostridiales|Clostridiaceae|unclassified	0.000707007	0.00699562	0.00126781	0.0125149	0.00017996	0.00243445	0.000673253	0.00603748	0.000249736	0.00173324	0.000598307	0.0036025	0	0	0	0	0.000400638	0.00333047	0.000347734	0.00469251	1.79125e-05	0.000244294	0.000677555	0.00914072	0.00329628	0.0114908
		Bacteria|Firmicutes|Clostridia|Clostridiales|Eubacteriaceae|Anaerofustis	0	0	0	0	0	0	0	0	0	0	0	0	0	0	0	0	0	0	0	0	0	0	0	0	0.000442286	0.00253674
		Bacteria|Firmicutes|Clostridia|Clostridiales|Eubacteriaceae|Eubacterium	0.071755	0.0992324	0.0344241	0.059527	0.00399498	0.0163972	0.176846	0.221773	0.174308	0.279413	0.214837	0.327744	0.233346	0.440814	0.131899	0.181645	0.117148	0.167449	0.0991337	0.174358	0.0361677	0.0950364	0.1621	0.253679	0.147538	0.481215
		Bacteria|Firmicutes|Clostridia|Clostridiales|Eubacteriaceae|Pseudoramibacter	9.35886e-06	0.000126604	2.80766e-05	0.000379813	0	0	0	0	4.48303e-05	0.000584823	0	0	3.23486e-05	0.000439989	0	0	0.000146972	0.0018993	0.000319651	0.00298709	0.000231819	0.00234344	0.000407482	0.00363073	0	0
		Bacteria|Firmicutes|Clostridia|Clostridiales|Gracilibacteraceae|Gracilibacter	0	0	0	0	0	0	0	0	8.24852e-05	0.00110666	0.000329941	0.00442662	0	0	0	0	0	0	0	0	0	0	0	0	6.12022e-06	8.65529e-05
		Bacteria|Firmicutes|Clostridia|Clostridiales|Gracilibacteraceae|unclassified	0	0	0	0	0	0	0	0	0	0	0	0	0	0	0	0	0	0	0	0	0	0	0	0	0.00423824	0.0245319
		Bacteria|Firmicutes|Clostridia|Clostridiales|Incertae_Sedis_XIII|Anaerovorax	0.00289641	0.0107886	0.00242273	0.0112311	0.000247262	0.00163492	0.00601925	0.0194999	0.0161273	0.0505343	0.0100779	0.0343035	0.0104121	0.0291775	0.00669183	0.0204247	0.0373274	0.118231	0.00553509	0.0269328	0.00147235	0.00875545	0.00959783	0.0451101	0.0225234	0.0376411
		Bacteria|Firmicutes|Clostridia|Clostridiales|Incertae_Sedis_XIII|Mogibacterium	0.0533689	0.070848	0.0207626	0.0340215	0.00247364	0.00987339	0.136871	0.168649	0.136359	0.190478	0.188467	0.316004	0.131815	0.176145	0.136396	0.158662	0.0887571	0.111101	0.0158203	0.0342999	0.00788003	0.01951	0.0237605	0.0490897	0.00173874	0.0158691
		Bacteria|Firmicutes|Clostridia|Clostridiales|Incertae_Sedis_XIII|unclassified	0.00119362	0.00593596	0.0010418	0.00683118	0	0	0.00253906	0.0109767	0.00908763	0.0372331	0.00630844	0.0252459	0.0028084	0.0103186	0.00228412	0.00909718	0.0249496	0.104271	0.000388198	0.00323439	0.000136697	0.0018643	0.0006397	0.00460449	0.00908046	0.0317892
		Bacteria|Firmicutes|Clostridia|Clostridiales|Incertae_Sedis_XIV|Blautia	0.00488341	0.0231701	0.00353668	0.0144898	0.00106592	0.00576617	0.0100476	0.0492542	0.00404177	0.01724	0.00793854	0.0271801	0.00339707	0.0216557	0.00121405	0.00745148	0.00361741	0.0126728	0.000970729	0.0112775	0	0	0.00194146	0.0225549	0.765093	0.955812
		Bacteria|Firmicutes|Clostridia|Clostridiales|Incertae_Sedis_XIV|Howardella	0.000260233	0.00194425	0.000122372	0.00145884	0	0	0.000658327	0.0043739	0.0010787	0.00646003	0.00101131	0.0064238	0.00228271	0.0116689	8.67367e-05	0.000844333	0.000934063	0.00690305	0.00147485	0.00765426	0.00105088	0.00650056	0.00189882	0.00880797	0.00676312	0.0264362
		Bacteria|Firmicutes|Clostridia|Clostridiales|Incertae_Sedis_XI|Anaerococcus	0.00233701	0.026741	0.000485813	0.00317608	0.000227026	0.00159355	0.00629818	0.0754534	0.000668743	0.00387626	0.001321	0.00577222	0.000381363	0.00366643	4.97489e-05	0.000680306	0.000922858	0.00538607	0.000141157	0.00114279	0.000201231	0.00137036	8.10828e-05	0.00091521	0.000933177	0.00680353
		Bacteria|Firmicutes|Clostridia|Clostridiales|Incertae_Sedis_XI|Finegoldia	0.000639936	0.00573902	0.00165757	0.0146784	2.94039e-05	0.000288656	0.000232831	0.00225003	0.000312881	0.00256158	0.000832455	0.00610295	0.000178508	0.00153503	5.34212e-05	0.000730524	0.00018714	0.00187782	9.92038e-05	0.000954989	9.68342e-05	0.000943612	0.000101573	0.000966366	0.00118487	0.0091633
		Bacteria|Firmicutes|Clostridia|Clostridiales|Incertae_Sedis_XI|Parvimonas	0.0998423	0.177019	0.0566283	0.093843	0.0178385	0.108441	0.22506	0.328772	0.252442	0.466666	0.239629	0.499956	0.41509	0.804973	0.205809	0.368263	0.149238	0.193471	0.296511	0.360991	0.108073	0.165491	0.48495	0.55649	0.000785086	0.00479598
		Bacteria|Firmicutes|Clostridia|Clostridiales|Incertae_Sedis_XI|Peptoniphilus	0.000589807	0.00505906	0.000607328	0.00560841	1.59378e-05	0.000215602	0.00114615	0.00935316	0.00438284	0.0337401	0.0014795	0.00771005	0.0104147	0.0620723	0.000334251	0.00272573	0.00530292	0.0624523	0.000299404	0.00285213	5.16965e-06	7.05047e-05	0.000593639	0.00563376	0.00210315	0.0162059
		Bacteria|Firmicutes|Clostridia|Clostridiales|Incertae_Sedis_XI|unclassified	0.000178595	0.00136705	0.000367771	0.00242455	0	0	0.000168014	0.00167661	0.00102401	0.00808729	0.00118871	0.00775755	0.00218507	0.0185954	0.000279527	0.00251218	0.000442753	0.00348406	0.00146321	0.0162084	0.000173287	0.00218282	0.00275314	0.030234	0.00478786	0.0327068
		Bacteria|Firmicutes|Clostridia|Clostridiales|Lachnospiraceae|Acetitomaculum	0	0	0	0	0	0	0	0	4.23787e-05	0.000554109	5.23188e-05	0.00070193	0	0	0	0	0.000117196	0.00151451	0	0	0	0	0	0	0.000864975	0.00488767
		Bacteria|Firmicutes|Clostridia|Clostridiales|Lachnospiraceae|Anaerosporobacter	1.25518e-05	0.000169797	3.76553e-05	0.000509391	0	0	0	0	0.000131319	0.00124543	6.50034e-05	0.000661917	0.000312122	0.00326036	0.00014815	0.00105942	0	0	0	0	0	0	0	0	4.29742e-05	0.000607747
		Bacteria|Firmicutes|Clostridia|Clostridiales|Lachnospiraceae|Anaerostipes	0.000829371	0.00580518	0.000538224	0.00421163	0.000209644	0.00196951	0.00174025	0.0112344	0.00042355	0.00421274	0.000466203	0.00338867	0	0	0.00047093	0.00643986	0.000757066	0.00702242	0.000348798	0.00385464	0	0	0.000697596	0.00770927	0.0631511	0.223481
		Bacteria|Firmicutes|Clostridia|Clostridiales|Lachnospiraceae|Butyrivibrio	0.00847087	0.022054	0.00536403	0.015885	0.000189797	0.0019866	0.0198588	0.0482903	0.0417126	0.0846697	0.0566967	0.0923952	0.0323467	0.0619948	0.034317	0.079435	0.0434901	0.104854	0.00235832	0.0145542	0.000439117	0.00258181	0.00427752	0.0265267	0	0
		Bacteria|Firmicutes|Clostridia|Clostridiales|Lachnospiraceae|Catonella	0.0954154	0.119488	0.0585346	0.0950598	0.0159975	0.0365462	0.211714	0.226859	0.413662	0.427585	0.36489	0.393013	0.385346	0.372415	0.34868	0.333386	0.555732	0.611528	0.20891	0.29609	0.126224	0.230642	0.291595	0.361538	0.000220235	0.00238137
		Bacteria|Firmicutes|Clostridia|Clostridiales|Lachnospiraceae|Coprococcus	0.00537204	0.0232674	0.0046706	0.02386	0.00127357	0.00648813	0.010172	0.039454	0.00473777	0.0262786	0.0070471	0.0212986	0.0034811	0.0309794	0.00065449	0.00491299	0.00776837	0.0479234	0.00101059	0.00668007	9.00925e-05	0.00076096	0.00193109	0.0125992	0.829274	1.09833
		Bacteria|Firmicutes|Clostridia|Clostridiales|Lachnospiraceae|Dorea	0.000995221	0.00545257	0.000446038	0.00358569	9.91619e-05	0.00119931	0.00244046	0.0115727	0.000505832	0.00289241	0.00112562	0.00546251	9.61369e-05	0.000683973	0	0	0.000801574	0.00542314	0.00039514	0.00399848	7.13393e-05	0.000972938	0.000718941	0.00702401	0.235635	0.348468
		Bacteria|Firmicutes|Clostridia|Clostridiales|Lachnospiraceae|Hespellia	0	0	0	0	0	0	0	0	0	0	0	0	0	0	0	0	0	0	1.00526e-05	0.0001371	2.01052e-05	0.000274199	0	0	0.000605269	0.00333311
		Bacteria|Firmicutes|Clostridia|Clostridiales|Lachnospiraceae|Johnsonella	0.00257285	0.0227006	0.00595949	0.060411	6.79467e-05	0.000695276	0.00169113	0.00699561	0.00306319	0.0231446	0.00444507	0.046144	0.00503068	0.0354685	0.00023052	0.00148998	0.00254648	0.00947596	0.0593574	0.167713	0.030961	0.0830168	0.0877537	0.252409	2.15817e-05	0.000305212
		Bacteria|Firmicutes|Clostridia|Clostridiales|Lachnospiraceae|Lachnobacterium	0	0	0	0	0	0	0	0	0	0	0	0	0	0	0	0	0	0	0	0	0	0	0	0	0.00117125	0.0163939
		Bacteria|Firmicutes|Clostridia|Clostridiales|Lachnospiraceae|Moryella	0.0620088	0.126977	0.0435009	0.0866875	0.00415879	0.0190202	0.138367	0.275225	0.234824	0.404015	0.291396	0.51557	0.246508	0.406691	0.299502	0.490611	0.10189	0.203187	0.011182	0.0481147	0.00870984	0.0255453	0.0136542	0.0706841	0.00151139	0.0153221
		Bacteria|Firmicutes|Clostridia|Clostridiales|Lachnospiraceae|Oribacterium	0.354266	0.374394	0.226588	0.333881	0.0278183	0.0990475	0.808393	0.690252	1.65185	1.37822	1.36964	1.04642	1.21453	0.930482	1.37009	0.883659	2.65313	2.65233	0.0711258	0.194995	0.0420637	0.0986163	0.100188	0.291373	0.00117727	0.0114756
		Bacteria|Firmicutes|Clostridia|Clostridiales|Lachnospiraceae|Parasporobacterium	0	0	0	0	0	0	0	0	0	0	0	0	0	0	0	0	0	0	0	0	0	0	0	0	0.000328811	0.00317109
		Bacteria|Firmicutes|Clostridia|Clostridiales|Lachnospiraceae|Pseudobutyrivibrio	3.71953e-05	0.000306792	0	0	0	0	0.000111586	0.000920375	0.000199754	0.00252398	0.000508275	0.00641095	6.92153e-05	0.000822215	0	0	0.000221525	0.00286274	0	0	0	0	0	0	0.0195259	0.0638627
		Bacteria|Firmicutes|Clostridia|Clostridiales|Lachnospiraceae|Robinsoniella	0.000127346	0.00133556	0.00012745	0.00152685	0	0	0.000254588	0.00247984	0.000323496	0.00342201	0.000738771	0.00885021	0.000130181	0.00106561	5.34695e-05	0.000731185	0.000371565	0.00304103	0.000261342	0.00196728	0.000360104	0.00270716	0.000162581	0.0012274	0.000389743	0.00311963
		Bacteria|Firmicutes|Clostridia|Clostridiales|Lachnospiraceae|Roseburia	0.00774148	0.025721	0.00411281	0.0173198	0.00106437	0.00682599	0.0180473	0.0530173	0.0100115	0.0492852	0.0260219	0.129824	0.00260584	0.0124896	0.000330415	0.00263073	0.0110878	0.0521966	0.0051824	0.0551326	0.000350108	0.00248754	0.0100147	0.107778	2.08116	2.3784
		Bacteria|Firmicutes|Clostridia|Clostridiales|Lachnospiraceae|Shuttleworthia	0.00382603	0.0150192	0.00606664	0.0208694	0.000858896	0.00651498	0.00455256	0.0176732	0.00931585	0.0423247	0.0117667	0.0536895	0.0100449	0.0665528	0.00148034	0.0115062	0.0139715	0.0375502	0.0104455	0.0526055	0.00186618	0.00823372	0.0190249	0.0969772	2.29549e-05	0.000324631
		Bacteria|Firmicutes|Clostridia|Clostridiales|Lachnospiraceae|Syntrophococcus	0.00464883	0.0114664	0.00332334	0.00875386	0.00195043	0.00892256	0.00867272	0.0167227	0.0205915	0.0358338	0.0220957	0.0360148	0.0225054	0.0399875	0.0244985	0.0386628	0.0132665	0.0286703	0.0113821	0.0273681	0.0127597	0.0302984	0.0100046	0.0244379	0.000154016	0.00119906
		Bacteria|Firmicutes|Clostridia|Clostridiales|Lachnospiraceae|unclassified	0.624972	0.794738	0.508408	0.682962	0.139433	0.305664	1.22708	1.39559	2.38965	2.31518	3.14048	3.03986	2.75957	2.71949	2.56842	2.70303	1.09012	0.798328	0.794398	1.05539	0.810583	1.1162	0.778213	0.994578	3.69885	3.2221
		Bacteria|Firmicutes|Clostridia|Clostridiales|Peptococcaceae|Dehalobacter	0	0	0	0	0	0	0	0	0	0	0	0	0	0	0	0	0	0	0	0	0	0	0	0	0.000459907	0.00309288
		Bacteria|Firmicutes|Clostridia|Clostridiales|Peptococcaceae|Desulfonispora	0	0	0	0	0	0	0	0	0	0	0	0	0	0	0	0	0	0	0	0	0	0	0	0	0.000162847	0.00157968
		Bacteria|Firmicutes|Clostridia|Clostridiales|Peptococcaceae|Peptococcus	0.0134196	0.0265176	0.00952324	0.0246792	0.000822409	0.0047285	0.0299133	0.0501451	0.0355502	0.0636826	0.0396351	0.0776605	0.0490822	0.0787682	0.0309057	0.0548633	0.0225776	0.0434384	0.0213325	0.0457507	0.0141351	0.0382801	0.02853	0.0532212	0.00233233	0.00836774
		Bacteria|Firmicutes|Clostridia|Clostridiales|Peptococcaceae|unclassified	0.00139033	0.00614987	0.00129663	0.0088918	0.000143323	0.00134475	0.00273104	0.00821307	0.00502816	0.0187565	0.00512328	0.016312	0.0105007	0.0344995	0.00234168	0.0100595	0.00214698	0.0141551	0.00410656	0.0143384	0.00174939	0.00655218	0.00646373	0.0221247	0.0032037	0.0108792
		Bacteria|Firmicutes|Clostridia|Clostridiales|Peptostreptococcaceae|Filifactor	0.0050175	0.0158564	0.00601996	0.0147037	0.00349813	0.0144032	0.00553441	0.0184623	0.0282698	0.0843969	0.0225921	0.0910814	0.0522282	0.161809	0.0159225	0.027053	0.0223362	0.0576443	0.0315651	0.11617	0.0113705	0.0352013	0.0517597	0.197138	3.26302e-05	0.000461461
		Bacteria|Firmicutes|Clostridia|Clostridiales|Peptostreptococcaceae|Peptostreptococcus	0.105276	0.161037	0.0417816	0.0896488	0.0120594	0.0556149	0.261988	0.337846	0.219506	0.34672	0.232656	0.359688	0.238878	0.430595	0.143285	0.153921	0.263204	0.442676	0.035233	0.104755	0.0166266	0.0611877	0.0538394	0.148322	0.00639194	0.0686779
		Bacteria|Firmicutes|Clostridia|Clostridiales|Peptostreptococcaceae|Sporacetigenium	0.00887992	0.0542122	0.00261606	0.0153516	0.00299866	0.034339	0.0210251	0.112946	0.00554549	0.0436875	0.0135889	0.12214	0.00368878	0.025993	0.000609186	0.00441206	0.00429506	0.0222049	0.00541881	0.0693463	0.000683175	0.00860069	0.0101544	0.130092	0.0343761	0.100155
		Bacteria|Firmicutes|Clostridia|Clostridiales|Peptostreptococcaceae|unclassified	0.00242885	0.0197615	0.00125176	0.0124524	0.000536933	0.00507979	0.00549786	0.0417524	0.00265411	0.0247684	0.00708798	0.0786484	0.00239662	0.0126938	0.000446352	0.00373186	0.000685505	0.00399968	0.000673091	0.00432581	4.45297e-05	0.000458821	0.00130165	0.00819281	0.0142422	0.037031
		Bacteria|Firmicutes|Clostridia|Clostridiales|Ruminococcaceae|Acetanaerobacterium	0.000100399	0.000971417	0	0	0	0	0.000301196	0.00291425	5.72178e-05	0.00073227	0.000228871	0.00292908	0	0	0	0	0	0	0	0	0	0	0	0	0.0375379	0.15718
		Bacteria|Firmicutes|Clostridia|Clostridiales|Ruminococcaceae|Acetivibrio	0.000172732	0.00190693	0.000106273	0.00143763	9.20366e-05	0.000886146	0.000319886	0.003397	0.000207753	0.00177715	0.000420046	0.00324544	0.000196473	0.00190854	0	0	0.000214493	0.00195463	2.11736e-05	0.000288769	4.23471e-05	0.000577538	0	0	0.0592958	0.103887
		Bacteria|Firmicutes|Clostridia|Clostridiales|Ruminococcaceae|Anaerofilum	0	0	0	0	0	0	0	0	0	0	0	0	0	0	0	0	0	0	0	0	0	0	0	0	0.00342222	0.0206869
		Bacteria|Firmicutes|Clostridia|Clostridiales|Ruminococcaceae|Anaerotruncus	0.000332282	0.00353928	0.00014916	0.00121123	0	0	0.000847687	0.00940661	0.000776311	0.00905249	0.00293528	0.0343879	0.000121885	0.00117662	3.21127e-05	0.000439135	1.59607e-05	0.000206258	0.000162359	0.00148816	0	0	0.000324718	0.00297632	0.0746732	0.196628
		Bacteria|Firmicutes|Clostridia|Clostridiales|Ruminococcaceae|Butyricicoccus	0.000649325	0.00489753	0.000885478	0.00588327	0.000355826	0.00289189	0.000706671	0.00591742	0.000354068	0.00278619	0.000757141	0.00493342	0.000237131	0.00221478	0.000121082	0.00165578	0.000300917	0.00234081	0.000161164	0.00148289	6.49059e-05	0.000885198	0.000257422	0.00208057	0.0931419	0.182015
		Bacteria|Firmicutes|Clostridia|Clostridiales|Ruminococcaceae|Ethanoligenens	0	0	0	0	0	0	0	0	0	0	0	0	0	0	0	0	0	0	0	0	0	0	0	0	0.00443554	0.0179679
		Bacteria|Firmicutes|Clostridia|Clostridiales|Ruminococcaceae|Faecalibacterium	0.0150138	0.0731405	0.00716376	0.0209321	0.00282564	0.0131298	0.0350519	0.18536	0.0121275	0.0648562	0.0273946	0.151044	0.0111806	0.0713744	0.00121731	0.00483569	0.00871755	0.0321711	0.00497049	0.0347673	0.000485746	0.0027937	0.00945523	0.066741	4.57956	5.18513
		Bacteria|Firmicutes|Clostridia|Clostridiales|Ruminococcaceae|Hydrogenoanaerobacterium	0	0	0	0	0	0	0	0	0	0	0	0	0	0	0	0	0	0	0	0	0	0	0	0	0.00188482	0.0072273
		Bacteria|Firmicutes|Clostridia|Clostridiales|Ruminococcaceae|Lactonifactor	0	0	0	0	0	0	0	0	0	0	0	0	0	0	0	0	0	0	0	0	0	0	0	0	0.000360045	0.00249
		Bacteria|Firmicutes|Clostridia|Clostridiales|Ruminococcaceae|Oscillibacter	0.00536653	0.0250028	0.00312908	0.0122406	0.00194408	0.0170402	0.0110264	0.0457277	0.00607063	0.0397839	0.0159537	0.104098	0.0029038	0.0173487	0.000590589	0.00336701	0.00483439	0.0343223	0.0024003	0.022643	0.000169783	0.00159793	0.00463083	0.043688	2.17647	2.48976
		Bacteria|Firmicutes|Clostridia|Clostridiales|Ruminococcaceae|Papillibacter	0	0	0	0	0	0	0	0	6.11996e-05	0.000702894	0.000244798	0.00281158	0	0	0	0	0	0	0	0	0	0	0	0	0.0114507	0.0340499
		Bacteria|Firmicutes|Clostridia|Clostridiales|Ruminococcaceae|Ruminococcus	0.00385899	0.0150281	0.00285637	0.0123755	0.000824462	0.00478671	0.00789614	0.0279221	0.00731156	0.0490894	0.0206057	0.156401	0.00309235	0.0142275	0.00041186	0.0029212	0.00513635	0.0228081	0.00131766	0.0101248	0.000230988	0.00197354	0.00240432	0.0182762	1.62416	2.89383
		Bacteria|Firmicutes|Clostridia|Clostridiales|Ruminococcaceae|Sporobacter	0.000434641	0.00334511	0.000450115	0.00418895	3.40284e-05	0.000342741	0.00081978	0.00550363	0.000345561	0.00360452	0.000508735	0.0068254	0.000337185	0.00279914	0	0	0.000536326	0.00479356	8.09601e-06	0.000109221	0	0	1.6192e-05	0.000218442	0.0810146	0.176693
		Bacteria|Firmicutes|Clostridia|Clostridiales|Ruminococcaceae|Subdoligranulum	0.00281754	0.0126869	0.00201983	0.0081554	0.00107134	0.00559328	0.00536146	0.0243121	0.00274744	0.0157205	0.00366666	0.0132385	0.00363232	0.023112	0.000698957	0.00884253	0.00299183	0.0176889	0.00171396	0.012043	0.000106994	0.00087018	0.00332093	0.0232159	1.4273	2.26792
		Bacteria|Firmicutes|Clostridia|Clostridiales|Ruminococcaceae|unclassified	0.00762114	0.0273619	0.00702545	0.0248063	0.00217992	0.00950231	0.013658	0.0477772	0.0150277	0.0897077	0.0356597	0.239355	0.00780157	0.0422091	0.00127659	0.00461546	0.0153727	0.0726509	0.00378703	0.0355993	0.000652379	0.00347015	0.00692168	0.0677284	4.37181	5.12779
		Bacteria|Firmicutes|Clostridia|Clostridiales|Veillonellaceae|Acidaminococcus	0.000142293	0.00190981	2.02398e-05	0.000273799	0	0	0.000406639	0.00545563	2.6315e-05	0.00035666	2.72967e-05	0.000366224	7.79632e-05	0.00106041	0	0	0	0	0	0	0	0	0	0	0.0681919	0.263982
		Bacteria|Firmicutes|Clostridia|Clostridiales|Veillonellaceae|Allisonella	0	0	0	0	0	0	0	0	3.67159e-05	0.000474474	0	0	0	0	0	0	0.000146864	0.0018979	0	0	0	0	0	0	0.00193346	0.0142821
		Bacteria|Firmicutes|Clostridia|Clostridiales|Veillonellaceae|Anaeroglobus	0.00276383	0.0186776	0.00612965	0.0448716	0.000381253	0.00343074	0.0017806	0.00773037	0.0110337	0.062752	0.0131597	0.137204	0.0137016	0.0595176	0.00213218	0.016676	0.0151414	0.0376103	0.029759	0.131225	0.0211436	0.133704	0.0383744	0.128746	9.73395e-05	0.00124163
		Bacteria|Firmicutes|Clostridia|Clostridiales|Veillonellaceae|Centipeda	0.0231073	0.0457108	0.0136453	0.0368707	0.00468811	0.0156655	0.0509885	0.0845962	0.267573	0.447502	0.230864	0.345653	0.163819	0.303937	0.0678302	0.141472	0.607778	0.998945	0.0363464	0.0618523	0.0310507	0.053501	0.0416421	0.0702036	4.29075e-05	0.000606804
		Bacteria|Firmicutes|Clostridia|Clostridiales|Veillonellaceae|Dialister	0.0243202	0.0557829	0.0428536	0.104023	0.00266459	0.0107389	0.0274423	0.0525869	0.123786	0.261194	0.0835819	0.263295	0.16509	0.420485	0.0140855	0.0540642	0.232388	0.306931	0.272642	0.538657	0.123198	0.287882	0.422086	0.789433	1.01973	2.74569
		Bacteria|Firmicutes|Clostridia|Clostridiales|Veillonellaceae|Megamonas	0.00011766	0.00106208	5.92304e-05	0.000565792	0	0	0.000293749	0.00262045	9.63161e-05	0.000814016	0.00021192	0.00157147	6.01308e-05	0.000576972	0	0	0.000113214	0.00110762	0	0	0	0	0	0	0.0163984	0.187515
		Bacteria|Firmicutes|Clostridia|Clostridiales|Veillonellaceae|Megasphaera	0.128874	0.235653	0.0614821	0.129689	0.0111444	0.0624779	0.313995	0.514792	0.602365	0.767021	0.735288	0.9438	0.426393	0.599161	0.437705	0.577643	0.810075	0.94748	0.030019	0.193004	0.0115975	0.0784408	0.0484405	0.307567	0.0404864	0.244727
		Bacteria|Firmicutes|Clostridia|Clostridiales|Veillonellaceae|Mitsuokella	0.0016819	0.00974224	0.00130665	0.0065271	0.00020984	0.00156928	0.00352921	0.0211303	0.00359769	0.0244441	0.00649524	0.0401489	0.000564529	0.00466377	0	0	0.00733098	0.0529638	0.0008317	0.00820087	0.000264179	0.00286456	0.00139922	0.0135372	0.0010496	0.0148436
		Bacteria|Firmicutes|Clostridia|Clostridiales|Veillonellaceae|Phascolarctobacterium	0.00128497	0.00705293	0.000652279	0.00347837	0.000820088	0.00584514	0.00238254	0.0118353	0.00172632	0.00981269	0.0016192	0.00728206	0.00132298	0.00632852	0.000677299	0.00859902	0.0032858	0.0170412	0.00114648	0.0117453	7.70709e-05	0.000751879	0.00221589	0.0227388	0.766299	1.39798
		Bacteria|Firmicutes|Clostridia|Clostridiales|Veillonellaceae|Schwartzia	0.00363135	0.014166	0.00657784	0.0169872	0.000328435	0.00250358	0.00398777	0.0230072	0.0158084	0.0327889	0.00272624	0.00876866	0.00626697	0.0181048	0.00110052	0.0063943	0.05314	0.0978877	0.0903118	0.176041	0.0556815	0.12593	0.124942	0.226152	0	0
		Bacteria|Firmicutes|Clostridia|Clostridiales|Veillonellaceae|Selenomonas	0.133539	0.736328	0.0857925	0.136851	0.257633	1.99149	0.0571909	0.080637	0.315786	0.46436	0.210887	0.33109	0.238436	0.454764	0.0377207	0.0783343	0.776101	0.993252	1.27573	1.55749	1.10928	1.47411	1.44217	1.64087	0.000177863	0.00134395
		Bacteria|Firmicutes|Clostridia|Clostridiales|Veillonellaceae|Succiniclasticum	3.79137e-05	0.000512888	0	0	0.000113741	0.00153866	0	0	2.33198e-05	0.000301358	0	0	0	0	0	0	9.32791e-05	0.00120543	0	0	0	0	0	0	0.0274156	0.210026
		Bacteria|Firmicutes|Clostridia|Clostridiales|Veillonellaceae|Veillonella	5.2281	4.58902	3.67432	3.41687	5.56968	6.28172	6.44029	4.06847	10.2398	5.42364	8.54333	4.70612	8.37102	5.48736	11.1001	4.88416	12.9447	6.61693	3.74501	4.45608	3.61054	3.67861	3.87949	5.23355	0.0700598	0.399913
		Bacteria|Firmicutes|Clostridia|Clostridiales|Veillonellaceae|unclassified	0.111167	0.27367	0.0640986	0.0949209	0.124493	0.520542	0.144909	0.205547	0.75164	1.20989	0.667704	1.11282	0.565714	1.19778	0.232341	0.498154	1.5408	2.03081	0.6159	0.757882	0.511759	0.677633	0.720042	0.838132	0.131464	0.375747
		Bacteria|Firmicutes|Erysipelotrichi|Erysipelotrichales|Erysipelotrichaceae|Bulleidia	5.72886e-05	0.00049354	1.79117e-05	0.000242306	0	0	0.000153954	0.00123831	0.00235645	0.0130866	0.000791632	0.00552324	0.00780037	0.0407561	0.000307694	0.00297765	0.000526087	0.00308953	0.00031303	0.00285153	0.000256413	0.00252465	0.000369648	0.00317841	1.07909e-05	0.000152606
		Bacteria|Firmicutes|Erysipelotrichi|Erysipelotrichales|Erysipelotrichaceae|Catenibacterium	0.000278308	0.00302717	0.000116254	0.000847689	1.7602e-05	0.000238115	0.00070107	0.00799572	0.000171323	0.00181018	0.000497279	0.00531783	7.34313e-05	0.00059161	0	0	0.000114581	0.0013313	5.16177e-05	0.000703972	0.000103235	0.00140794	0	0	0.0345814	0.292261
		Bacteria|Firmicutes|Erysipelotrichi|Erysipelotrichales|Erysipelotrichaceae|Coprobacillus	0.000744225	0.00419585	0.000548946	0.00384357	0.000107534	0.00121814	0.00157619	0.00752585	0.000773863	0.0064492	0.000663705	0.00456194	0.000328828	0.00447255	3.34552e-05	0.000280289	0.00206946	0.016482	0.000946031	0.00942397	1.37527e-05	0.000187562	0.00187831	0.0186604	0.16756	0.33799
		Bacteria|Firmicutes|Erysipelotrichi|Erysipelotrichales|Erysipelotrichaceae|Erysipelothrix	6.5527e-05	0.000883429	7.08084e-05	0.000957879	4.4834e-05	0.000606504	8.09385e-05	0.0010859	0	0	0	0	0	0	0	0	0	0	0	0	0	0	0	0	0	0
		Bacteria|Firmicutes|Erysipelotrichi|Erysipelotrichales|Erysipelotrichaceae|Holdemania	0.00195401	0.0200289	0.000172614	0.00138384	6.95851e-05	0.000689959	0.00561984	0.0580128	0.000765997	0.0066641	0.000362916	0.00236629	1.09856e-05	0.00014942	0	0	0.00269009	0.0241407	3.24529e-05	0.000442599	6.49059e-05	0.000885198	0	0	0.0229223	0.0410771
		Bacteria|Firmicutes|Erysipelotrichi|Erysipelotrichales|Erysipelotrichaceae|Sharpea	0.000216015	0.00201522	0.000353971	0.00343503	0	0	0.000294073	0.00261063	0.00324182	0.026264	0.00318159	0.0286675	0.00970896	0.0756856	0	0	7.67149e-05	0.000702758	0.00101284	0.0117453	0.000166894	0.00160595	0.0018588	0.0218846	0	0
		Bacteria|Firmicutes|Erysipelotrichi|Erysipelotrichales|Erysipelotrichaceae|Solobacterium	0.0417001	0.101232	0.0121923	0.0356145	0.00131139	0.00578795	0.111597	0.262293	0.128454	0.240405	0.154397	0.342887	0.123816	0.207052	0.131251	0.195977	0.104351	0.215706	0.0085277	0.0371508	0.00313585	0.009297	0.0139196	0.0650046	0.00406511	0.0348817
		Bacteria|Firmicutes|Erysipelotrichi|Erysipelotrichales|Erysipelotrichaceae|Turicibacter	1.04294e-05	0.000141087	0	0	3.12883e-05	0.000423261	0	0	0	0	0	0	0	0	0	0	0	0	0	0	0	0	0	0	0.0240539	0.105518
		Bacteria|Firmicutes|Erysipelotrichi|Erysipelotrichales|Erysipelotrichaceae|unclassified	0.000881066	0.00526183	0.0011562	0.0089911	5.47806e-05	0.000741058	0.00143222	0.00605332	0.0026379	0.0167337	0.00155522	0.00630391	0.00522419	0.0489293	0.00197609	0.0051254	0.00179608	0.00657602	0.000313793	0.00184762	0.00010316	0.000869148	0.000524426	0.0028261	0.0552341	0.198521
		Bacteria|Fusobacteria|Fusobacteria|Fusobacteriales|Fusobacteriaceae|Fusobacterium	2.703	2.99704	2.67117	2.70726	2.2398	3.37686	3.19804	2.90702	7.27648	5.98084	5.64505	5.26045	9.8018	7.41251	7.79798	6.8893	5.86107	4.36108	9.22471	7.02633	6.45355	5.64555	11.9959	8.40712	0.0670826	0.491895
		Bacteria|Fusobacteria|Fusobacteria|Fusobacteriales|Fusobacteriaceae|unclassified	0.000647512	0.0033453	0.000247313	0.00158784	0.00117237	0.00535077	0.000522856	0.00309729	0.00264348	0.00813494	0.00177639	0.00776176	0.00412111	0.0108202	0.00364097	0.00962845	0.00103543	0.00432934	0.00134396	0.00490572	0.00137467	0.0052089	0.00131326	0.00460253	0.00266158	0.0222463
		Bacteria|Fusobacteria|Fusobacteria|Fusobacteriales|Leptotrichiaceae|Leptotrichia	0.965596	1.54679	1.15636	1.71368	0.320168	1.07699	1.42026	1.84971	3.473	3.9305	4.80274	5.5152	4.26643	4.70404	3.30375	4.26814	1.51909	1.23462	4.13407	4.28201	4.77986	4.95188	3.48828	3.61214	0.00232219	0.015731
		Bacteria|Fusobacteria|Fusobacteria|Fusobacteriales|Leptotrichiaceae|Sneathia	5.28238e-05	0.000603154	0.00010276	0.00117437	3.01306e-05	0.000291895	2.55804e-05	0.000343198	0.0101326	0.113726	0.0115681	0.14002	0.0272388	0.30122	9.84663e-05	0.00134651	0.00162478	0.0123178	0.000134344	0.0014673	0.000174683	0.00166641	9.40045e-05	0.00126819	4.07198e-05	0.000435033
		Bacteria|Fusobacteria|Fusobacteria|Fusobacteriales|Leptotrichiaceae|Streptobacillus	0.0417181	0.269133	0.0187132	0.202625	0.103139	0.588004	0.00330186	0.0167695	0.0486255	0.335396	0.0449379	0.344936	0.128678	0.930652	0.000758259	0.00374362	0.0201279	0.0622533	0.00190602	0.0212808	0.00288807	0.0341419	0.000923967	0.00841962	0	0
		Bacteria|Fusobacteria|Fusobacteria|Fusobacteriales|Leptotrichiaceae|unclassified	0.0238154	0.0852358	0.0197691	0.0628108	0.0169002	0.0885899	0.034777	0.104307	0.137421	0.561023	0.137506	0.390545	0.257141	1.27631	0.111655	0.31537	0.0433836	0.261869	0.0210684	0.0626062	0.0239851	0.0758714	0.0181516	0.0493409	2.25139e-05	0.000318395
		Bacteria|Gemmatimonadetes|Gemmatimonadetes|Gemmatimonadales|Gemmatimonadaceae|Gemmatimonas	0	0	0	0	0	0	0	0	0.000402877	0.0054079	0.00155229	0.0208262	5.92174e-05	0.000805443	0	0	0	0	0	0	0	0	0	0	0	0
		Bacteria|Lentisphaerae|Lentisphaeria|Victivallales|Victivallaceae|Victivallis	5.32e-05	0.000537997	0	0	0	0	0.0001596	0.00161399	0.000206825	0.00272314	0.000363196	0.00487278	0	0	2.95475e-05	0.000404057	0.000434558	0.00561573	1.17053e-05	0.000157913	0	0	2.34105e-05	0.000315825	0.0306272	0.153057
		Bacteria|Proteobacteria|Alphaproteobacteria|Caulobacterales|Caulobacteraceae|Brevundimonas	0.000368242	0.00233248	0.000308354	0.0021779	2.67789e-05	0.000362259	0.000769592	0.00445727	0.000533568	0.00488244	0.000665982	0.00445616	0.000233281	0.00317296	0.00113505	0.0106089	9.99582e-05	0.00129175	0.00048453	0.00636061	1.79125e-05	0.000244294	0.000951148	0.0124769	0	0
		Bacteria|Proteobacteria|Alphaproteobacteria|Caulobacterales|Caulobacteraceae|Caulobacter	6.86536e-05	0.00072666	0.000179182	0.00181772	2.67789e-05	0.000362259	0	0	0.000798196	0.00930024	0.00316106	0.0367694	3.17301e-05	0.000431576	0	0	0	0	1.48734e-05	0.000200653	0	0	2.97468e-05	0.000401306	0	0
		Bacteria|Proteobacteria|Alphaproteobacteria|Caulobacterales|Caulobacteraceae|Phenylobacterium	0.00164602	0.011964	0.00182893	0.0141216	0.000272843	0.00260973	0.00283629	0.0191608	0.00621357	0.0414995	0.0194286	0.135137	0.0002181	0.00163411	1.78375e-05	0.000243924	0.00518974	0.0289826	0.000148231	0.00133137	4.00989e-05	0.000546877	0.000256362	0.00211587	0.000972539	0.0129704
		Bacteria|Proteobacteria|Alphaproteobacteria|Caulobacterales|Caulobacteraceae|unclassified	0.00113708	0.00655998	0.00195648	0.0112461	0.000484956	0.00364863	0.000969818	0.00478518	0.00182595	0.0138993	0.00427126	0.0241074	0.000247027	0.0022789	0	0	0.00278552	0.029211	0.000897189	0.0114062	0.000188869	0.00154182	0.00160551	0.0212706	0	0
		Bacteria|Proteobacteria|Alphaproteobacteria|Rhizobiales|Aurantimonadaceae|Aurantimonas	0	0	0	0	0	0	0	0	0.000117539	0.00157458	0.000450957	0.00605022	0	0	0	0	1.91975e-05	0.000248087	0	0	0	0	0	0	0	0
		Bacteria|Proteobacteria|Alphaproteobacteria|Rhizobiales|Beijerinckiaceae|Beijerinckia	5.62607e-05	0.000761081	0.000168782	0.00228324	0	0	0	0	3.36673e-05	0.000435078	0	0	0	0	0	0	0.000134669	0.00174031	0	0	0	0	0	0	0	0
		Bacteria|Proteobacteria|Alphaproteobacteria|Rhizobiales|Beijerinckiaceae|unclassified	6.49911e-05	0.000822804	0	0	0.000194973	0.00246841	0	0	8.41683e-05	0.00108769	0	0	0	0	0	0	0.000336673	0.00435078	0	0	0	0	0	0	0	0
		Bacteria|Proteobacteria|Alphaproteobacteria|Rhizobiales|Bradyrhizobiaceae|Afipia	0.00033539	0.00271991	0.000129672	0.00122982	0.000133961	0.00181219	0.000742537	0.00511772	0.000876426	0.00900147	0.00278782	0.0293339	1.83118e-05	0.000249067	0	0	0.000699574	0.00642291	5.76357e-05	0.000781339	5.14192e-05	0.000701264	6.38523e-05	0.000861415	0	0
		Bacteria|Proteobacteria|Alphaproteobacteria|Rhizobiales|Bradyrhizobiaceae|Agromonas	0	0	0	0	0	0	0	0	0	0	0	0	0	0	0	0	0	0	7.08801e-05	0.000961968	7.79078e-05	0.00106252	6.38523e-05	0.000861415	0	0
		Bacteria|Proteobacteria|Alphaproteobacteria|Rhizobiales|Bradyrhizobiaceae|Bosea	3.38483e-06	4.54123e-05	0	0	0	0	1.01545e-05	0.000136237	3.40347e-05	0.000463985	2.21775e-05	0.000297543	0	0	0.000113961	0.0015584	0	0	6.24084e-05	0.000841936	0	0	0.000124817	0.00168387	0	0
		Bacteria|Proteobacteria|Alphaproteobacteria|Rhizobiales|Bradyrhizobiaceae|Bradyrhizobium	0.00317578	0.0150602	0.00179214	0.00920813	0.00131513	0.00811034	0.00642006	0.0278621	0.0165071	0.145404	0.00499878	0.02728	0.00125492	0.0069717	0	0	0.0597748	0.547365	0.000517507	0.00458658	0.00041231	0.00496786	0.000622704	0.00420531	0.00183187	0.0198073
		Bacteria|Proteobacteria|Alphaproteobacteria|Rhizobiales|Bradyrhizobiaceae|unclassified	0.000445828	0.00315955	7.74309e-05	0.000894943	0.000103012	0.000875944	0.00115704	0.00770776	0.00245795	0.0283629	4.24904e-05	0.000438142	0.000557562	0.00551118	0	0	0.00923174	0.107502	0.000111979	0.00119446	0.000144852	0.00150437	7.9106e-05	0.000884553	0.000534672	0.00756141
		Bacteria|Proteobacteria|Alphaproteobacteria|Rhizobiales|Brucellaceae|Ochrobactrum	0	0	0	0	0	0	0	0	7.35471e-05	0.000986739	0.000294189	0.00394695	0	0	0	0	0	0	0	0	0	0	0	0	0	0
		Bacteria|Proteobacteria|Alphaproteobacteria|Rhizobiales|Brucellaceae|unclassified	0	0	0	0	0	0	0	0	3.67736e-05	0.000493369	0.000147094	0.00197348	0	0	0	0	0	0	0	0	0	0	0	0	0	0
		Bacteria|Proteobacteria|Alphaproteobacteria|Rhizobiales|Hyphomicrobiaceae|Devosia	0.000198693	0.00164822	0	0	0	0	0.000596078	0.00494465	0.00129692	0.0174	0.00518766	0.0695998	0	0	0	0	0	0	0	0	0	0	0	0	0	0
		Bacteria|Proteobacteria|Alphaproteobacteria|Rhizobiales|Hyphomicrobiaceae|Pedomicrobium	4.32407e-05	0.000580135	0	0	0	0	0.000129722	0.0017404	0	0	0	0	0	0	0	0	0	0	0	0	0	0	0	0	0	0
		Bacteria|Proteobacteria|Alphaproteobacteria|Rhizobiales|Hyphomicrobiaceae|Prosthecomicrobium	0.000118983	0.00159633	0	0	0	0	0.000356949	0.00478898	0	0	0	0	0	0	0	0	0	0	0	0	0	0	0	0	0	0
		Bacteria|Proteobacteria|Alphaproteobacteria|Rhizobiales|Hyphomicrobiaceae|unclassified	6.62596e-06	8.88966e-05	0	0	0	0	1.98779e-05	0.00026669	2.09159e-05	0.000237791	2.88474e-05	0.000387029	5.48162e-05	0.000564133	0	0	0	0	0	0	0	0	0	0	0	0
		Bacteria|Proteobacteria|Alphaproteobacteria|Rhizobiales|Methylobacteriaceae|Methylobacterium	0.00162608	0.0068951	0.0017844	0.00859868	0.000372456	0.00279266	0.00272138	0.00929395	0.00469834	0.0379004	0.0062369	0.0324254	0.000989	0.00491602	7.25767e-05	0.000992472	0.0114949	0.113268	0.000299266	0.00318724	0.000479899	0.0053404	0.000118633	0.00103409	0.000157441	0.00222655
		Bacteria|Proteobacteria|Alphaproteobacteria|Rhizobiales|Phyllobacteriaceae|Mesorhizobium	0.000134955	0.00143982	0.00035468	0.00376614	0	0	5.01839e-05	0.000553328	0.000314015	0.00262991	0.00109211	0.00836757	4.91304e-05	0.000668246	0	0	0.000114822	0.00148383	0	0	0	0	0	0	0.000170615	0.00241286
		Bacteria|Proteobacteria|Alphaproteobacteria|Rhizobiales|Phyllobacteriaceae|Phyllobacterium	3.69902e-05	0.000496276	0	0	0	0	0.000110971	0.00148883	0.000973597	0.00918428	0.00377751	0.0352177	1.34067e-05	0.00018235	0	0	0.000103466	0.00133707	0.000104114	0.00140457	0	0	0.000208227	0.00280914	0	0
		Bacteria|Proteobacteria|Alphaproteobacteria|Rhizobiales|Phyllobacteriaceae|unclassified	5.30947e-05	0.000716048	5.4375e-05	0.000735572	4.55213e-05	0.0006158	5.9388e-05	0.000796773	0.000644408	0.00769647	0.00257763	0.0307859	0	0	0	0	0	0	4.25425e-05	0.000580202	8.5085e-05	0.0011604	0	0	0	0
		Bacteria|Proteobacteria|Alphaproteobacteria|Rhizobiales|Rhizobiaceae|Rhizobium	7.22658e-06	9.69547e-05	0	0	0	0	2.16797e-05	0.000290864	0.000110298	0.00100323	0.000155394	0.00176301	1.54431e-05	0.000210048	0	0	0.000270354	0.00203985	0	0	0	0	0	0	0	0
		Bacteria|Proteobacteria|Alphaproteobacteria|Rhodobacterales|Rhodobacteraceae|Amaricoccus	0	0	0	0	0	0	0	0	3.22112e-05	0.000432158	0.000128845	0.00172863	0	0	0	0	0	0	0	0	0	0	0	0	0	0
		Bacteria|Proteobacteria|Alphaproteobacteria|Rhodobacterales|Rhodobacteraceae|Paracoccus	0.00382845	0.0237328	0.00666948	0.0388896	0.00230296	0.0157404	0.00251291	0.0165683	0.000755784	0.00551142	0.00250848	0.016871	2.34317e-05	0.000318706	0.000299226	0.00327367	0.000191997	0.00158227	0.00210503	0.0177161	0.000511893	0.00456002	0.00369816	0.0308722	0	0
		Bacteria|Proteobacteria|Alphaproteobacteria|Rhodobacterales|Rhodobacteraceae|Rhodobacter	0.000635678	0.0053746	0.000334697	0.0026528	2.25603e-05	0.00030519	0.00154978	0.0131658	0.000508128	0.00460514	0.000242736	0.00177482	0.00115688	0.0104141	6.16074e-05	0.000842469	0.000571294	0.00538916	6.75784e-05	0.000715355	0	0	0.000135157	0.00143071	0	0
		Bacteria|Proteobacteria|Alphaproteobacteria|Rhodobacterales|Rhodobacteraceae|Rubellimicrobium	3.74149e-05	0.000503726	4.72056e-05	0.000638586	0	0	6.50392e-05	0.000872592	0.000167661	0.00160462	0.000572531	0.00542375	9.81143e-05	0.000994728	0	0	0	0	7.68995e-06	0.000103743	0	0	1.53799e-05	0.000207486	0	0
		Bacteria|Proteobacteria|Alphaproteobacteria|Rhodobacterales|Rhodobacteraceae|unclassified	9.22581e-05	0.00108415	0	0	0	0	0.000276774	0.00325246	3.27485e-06	4.4783e-05	0	0	0	0	1.30994e-05	0.000179132	0	0	4.0469e-05	0.000491831	6.20022e-05	0.000728205	1.89358e-05	0.000255457	0	0
		Bacteria|Proteobacteria|Alphaproteobacteria|Rhodospirillales|Acetobacteraceae|Acetobacter	0	0	0	0	0	0	0	0	0.000109058	0.00146316	0.000436231	0.00585265	0	0	0	0	0	0	0	0	0	0	0	0	0	0
		Bacteria|Proteobacteria|Alphaproteobacteria|Rhodospirillales|Acetobacteraceae|Roseomonas	3.15833e-05	0.000423734	0	0	0	0	9.47498e-05	0.0012712	6.86999e-05	0.000865902	0.0002748	0.00346361	0	0	0	0	0	0	0	0	0	0	0	0	0	0
		Bacteria|Proteobacteria|Alphaproteobacteria|Rhodospirillales|Acetobacteraceae|unclassified	8.0864e-05	0.0010849	0	0	0	0	0.000242592	0.00325471	2.27583e-05	0.000298952	3.93005e-05	0.000527271	0	0	0	0	5.17328e-05	0.000668536	0	0	0	0	0	0	0	0
		Bacteria|Proteobacteria|Alphaproteobacteria|Rhodospirillales|Rhodospirillaceae|Skermanella	2.34821e-05	0.000315045	0	0	0	0	7.04462e-05	0.000945135	0.000169611	0.0021632	0.000678444	0.0086528	0	0	0	0	0	0	0	0	0	0	0	0	0	0
		Bacteria|Proteobacteria|Alphaproteobacteria|Sphingomonadales|Erythrobacteraceae|Porphyrobacter	0	0	0	0	0	0	0	0	3.22112e-05	0.000432158	0.000128845	0.00172863	0	0	0	0	0	0	0	0	0	0	0	0	0	0
		Bacteria|Proteobacteria|Alphaproteobacteria|Sphingomonadales|Erythrobacteraceae|unclassified	0.000123933	0.00119111	0	0	0	0	0.000371798	0.00357334	3.22112e-05	0.000432158	0.000128845	0.00172863	0	0	0	0	0	0	5.13684e-05	0.000696876	5.26131e-05	0.000717547	5.01237e-05	0.000676205	0	0
		Bacteria|Proteobacteria|Alphaproteobacteria|Sphingomonadales|Sphingomonadaceae|Blastomonas	0	0	0	0	0	0	0	0	5.45288e-05	0.000731581	0.000218115	0.00292632	0	0	0	0	0	0	0	0	0	0	0	0	0	0
		Bacteria|Proteobacteria|Alphaproteobacteria|Sphingomonadales|Sphingomonadaceae|Novosphingobium	0.000189747	0.00210275	2.99023e-05	0.000285503	0.000311206	0.00420991	0.000228133	0.00181283	0.000619163	0.00512701	0.000531189	0.0038404	0	0	0	0	0.00194546	0.0166676	6.06783e-05	0.000635285	2.01735e-05	0.00027513	0.000101183	0.00099544	0	0
		Bacteria|Proteobacteria|Alphaproteobacteria|Sphingomonadales|Sphingomonadaceae|Sphingobium	0.000936156	0.00473859	0.000865029	0.00386477	0.000270803	0.00203157	0.00167264	0.00831944	0.00231032	0.0148401	0.00735923	0.0444346	5.75714e-05	0.000516577	0.000233116	0.00185775	0.00159138	0.0125513	0.000681648	0.00843039	1.92956e-05	0.00018606	0.001344	0.0166747	0.000253517	0.00289109
		Bacteria|Proteobacteria|Alphaproteobacteria|Sphingomonadales|Sphingomonadaceae|Sphingomonas	0.00484129	0.0233546	0.00446503	0.0274849	0.00193569	0.0102859	0.00812315	0.0322929	0.0101777	0.0653194	0.011989	0.0390369	0.00176745	0.00929027	0.000154562	0.00154164	0.0267998	0.211409	0.0012246	0.00567007	0.000736576	0.00380692	0.00171262	0.00753321	0.00365695	0.0408632
		Bacteria|Proteobacteria|Alphaproteobacteria|Sphingomonadales|Sphingomonadaceae|Sphingopyxis	7.50631e-05	0.000737372	1.23748e-05	0.000167404	0	0	0.000212814	0.00204471	0.000247451	0.00220928	0.000281601	0.00217998	0	0	0	0	0.000708203	0.00665716	0	0	0	0	0	0	0	0
		Bacteria|Proteobacteria|Alphaproteobacteria|Sphingomonadales|Sphingomonadaceae|unclassified	7.855e-05	0.000681769	0	0	4.55213e-05	0.0006158	0.000190129	0.00142951	0.000237896	0.00250468	0.000743628	0.00743304	0.000150974	0.00180649	5.69807e-05	0.000779199	0	0	7.21169e-05	0.000980522	0.000103255	0.00140821	4.09785e-05	0.00055283	0	0
		Bacteria|Proteobacteria|Betaproteobacteria|Burkholderiales|Alcaligenaceae|Achromobacter	2.84583e-05	0.000327505	8.53749e-05	0.000982514	0	0	0	0	1.10888e-05	0.000148771	4.4355e-05	0.000595085	0	0	0	0	0	0	0	0	0	0	0	0	0.0012972	0.0183451
		Bacteria|Proteobacteria|Betaproteobacteria|Burkholderiales|Alcaligenaceae|Alcaligenes	0	0	0	0	0	0	0	0	4.66358e-05	0.000576668	0.000186543	0.00230667	0	0	0	0	0	0	0	0	0	0	0	0	0	0
		Bacteria|Proteobacteria|Betaproteobacteria|Burkholderiales|Alcaligenaceae|Derxia	0.000418158	0.00299218	0.0010007	0.00635853	0	0	0.000253777	0.002618	0.000464601	0.00311797	0.000126964	0.001291	0.000231241	0.00314521	9.45446e-05	0.00109439	0.00140566	0.00694129	0.0021999	0.0135463	0.00230078	0.0106614	0.00209903	0.0164312	0	0
		Bacteria|Proteobacteria|Betaproteobacteria|Burkholderiales|Alcaligenaceae|Parasutterella	0.00178996	0.014005	0.00156262	0.0132214	0.00176103	0.0199435	0.00204623	0.00885015	0.0019634	0.0125234	0.00394491	0.0309028	0.000517013	0.00291163	0.00040494	0.00300488	0.00298672	0.0132745	0.00185395	0.0223208	0.000191377	0.00130012	0.00351652	0.0433416	1.09806	3.09799
		Bacteria|Proteobacteria|Betaproteobacteria|Burkholderiales|Alcaligenaceae|Sutterella	0.00243675	0.0138429	0.0015561	0.00902713	0.000375032	0.00364352	0.00537913	0.0288579	0.0121696	0.157509	0.0399071	0.52531	0.005301	0.064653	4.2845e-05	0.000462265	0.0034273	0.0396126	0.000415241	0.00347827	0.00021856	0.00208121	0.000611922	0.00487533	0.795653	1.88598
		Bacteria|Proteobacteria|Betaproteobacteria|Burkholderiales|Alcaligenaceae|unclassified	0.0020307	0.00770444	0.00331783	0.010842	0.000533625	0.00382933	0.00224066	0.00844194	0.00312545	0.0097907	0.00214164	0.0118484	0.00103851	0.00475479	0.000139786	0.00100718	0.00918184	0.0215524	0.0166985	0.0358311	0.0177598	0.0345172	0.0156371	0.0371449	0.00593804	0.0258473
		Bacteria|Proteobacteria|Betaproteobacteria|Burkholderiales|Burkholderiaceae|Burkholderia	0.000337811	0.0022002	0.000288969	0.00231908	3.65094e-05	0.000493889	0.000687955	0.00378764	0.00145315	0.0170545	0.00496899	0.0609126	0.000505526	0.00330487	0	0	0.000338087	0.00400038	0.00014818	0.0015345	0.000123852	0.00153561	0.000172507	0.00153338	0	0
		Bacteria|Proteobacteria|Betaproteobacteria|Burkholderiales|Burkholderiaceae|Cupriavidus	1.5599e-05	0.000209283	0	0	0	0	4.67971e-05	0.000627849	2.37485e-05	0.00031862	9.49942e-05	0.00127448	0	0	0	0	0	0	0	0	0	0	0	0	0	0
		Bacteria|Proteobacteria|Betaproteobacteria|Burkholderiales|Burkholderiaceae|Limnobacter	0	0	0	0	0	0	0	0	0.000106173	0.00142446	0.000424692	0.00569785	0	0	0	0	0	0	0	0	0	0	0	0	0	0
		Bacteria|Proteobacteria|Betaproteobacteria|Burkholderiales|Burkholderiaceae|Ralstonia	0.0113052	0.0576786	0.0137515	0.0791292	0.00472899	0.0204195	0.015435	0.073487	0.0627889	0.50202	0.0470776	0.196126	0.00430533	0.0305986	0.0015088	0.0183267	0.198264	1.76303	0.0052424	0.040122	0.000549624	0.00434105	0.00993517	0.075903	0.0024043	0.0215443
		Bacteria|Proteobacteria|Betaproteobacteria|Burkholderiales|Burkholderiaceae|unclassified	4.06623e-05	0.000548567	8.15177e-05	0.00110275	0	0	4.04692e-05	0.000542952	0.00024758	0.0024001	0.00065839	0.00729744	1.16187e-05	0.000158032	0	0	0.000320309	0.00214492	2.40664e-05	0.000326029	1.83861e-05	0.000250753	2.97468e-05	0.000401306	0	0
		Bacteria|Proteobacteria|Betaproteobacteria|Burkholderiales|Burkholderiales_incertae_sedis|Aquabacterium	0.00410418	0.0237238	0.00602145	0.044122	0.000679902	0.00339349	0.0056112	0.0236559	0.00175206	0.0106695	0.00457806	0.0266868	0.000550276	0.00447425	4.81691e-05	0.000658702	0.00183174	0.0108583	0.00025095	0.0017552	0.000137092	0.00107521	0.000364808	0.00243519	4.51689e-05	0.000638784
		Bacteria|Proteobacteria|Betaproteobacteria|Burkholderiales|Burkholderiales_incertae_sedis|Tepidimonas	1.69766e-05	0.000227765	0	0	0	0	5.09298e-05	0.000683295	0.000234693	0.00272627	0.000462503	0.00620512	0	0	0	0	0.000476269	0.00469996	9.17884e-06	0.000125183	1.83577e-05	0.000250365	0	0	0	0
		Bacteria|Proteobacteria|Betaproteobacteria|Burkholderiales|Burkholderiales_incertae_sedis|unclassified	2.64492e-05	0.000356281	3.84791e-05	0.000520535	0	0	4.08684e-05	0.000548307	5.75675e-05	0.000760681	0.000135713	0.00182078	0	0	0	0	9.45573e-05	0.00122195	6.89942e-06	9.30783e-05	0	0	1.37988e-05	0.000186157	0	0
		Bacteria|Proteobacteria|Betaproteobacteria|Burkholderiales|Comamonadaceae|Acidovorax	0.00528293	0.0278012	0.00951836	0.0569815	0.0019358	0.0126057	0.00439464	0.0138166	0.00101775	0.00582251	0.00237052	0.0105095	0.00114402	0.00877467	3.21127e-05	0.000439135	0.000524332	0.00356678	0.000414947	0.0029239	0.000343393	0.00244895	0.000486501	0.00339885	7.77728e-05	0.00109987
		Bacteria|Proteobacteria|Betaproteobacteria|Burkholderiales|Comamonadaceae|Alicycliphilus	0	0	0	0	0	0	0	0	0	0	0	0	0	0	0	0	0	0	5.09767e-05	0.000687714	0	0	0.000101953	0.00137543	0	0
		Bacteria|Proteobacteria|Betaproteobacteria|Burkholderiales|Comamonadaceae|Brachymonas	0.000823366	0.00482291	0.00165252	0.00865654	5.37622e-05	0.000608982	0.000763817	0.00520321	0.000118117	0.00118754	0	0	0.000137155	0.00124852	9.3614e-05	0.00128015	0.0002417	0.00222148	0.00364025	0.0208695	0.0030475	0.0115249	0.004233	0.0302141	0	0
		Bacteria|Proteobacteria|Betaproteobacteria|Burkholderiales|Comamonadaceae|Comamonas	0.00187537	0.0140211	0.00330809	0.0206863	0.000495953	0.00360396	0.00182206	0.0177731	0.000912787	0.00835514	0.00184511	0.0183902	0	0	5.69807e-05	0.000779199	0.00174906	0.0142512	0.000458295	0.00398917	0.000274915	0.00286657	0.000641674	0.00511176	0	0
		Bacteria|Proteobacteria|Betaproteobacteria|Burkholderiales|Comamonadaceae|Delftia	0.0147854	0.143725	0.0144335	0.156934	0.000605953	0.0080605	0.0293168	0.266181	0.0367992	0.267177	0.137146	0.96965	0.00318752	0.0314927	0	0	0.00686367	0.067567	0.00138865	0.0126949	0.000165398	0.00148046	0.0026119	0.0239093	0	0
		Bacteria|Proteobacteria|Betaproteobacteria|Burkholderiales|Comamonadaceae|Diaphorobacter	0.00763508	0.046983	0.0152159	0.0969645	0.00358245	0.0186071	0.00410689	0.0253773	0.00056521	0.00468382	0.00104688	0.00616022	0.000691266	0.00665876	0	0	0.000522697	0.00591632	0.00221179	0.0145084	0.00079819	0.00536666	0.00362539	0.0236501	0	0
		Bacteria|Proteobacteria|Betaproteobacteria|Burkholderiales|Comamonadaceae|Hydrogenophaga	2.16077e-05	0.000289897	0	0	0	0	6.4823e-05	0.000869691	0.000101784	0.00136558	0.000407138	0.00546233	0	0	0	0	0	0	0	0	0	0	0	0	0	0
		Bacteria|Proteobacteria|Betaproteobacteria|Burkholderiales|Comamonadaceae|Ottowia	0.00168992	0.00923777	0.00429285	0.021798	0.000345795	0.00366108	0.00043112	0.00225427	0.00232687	0.02705	0.00737879	0.0953706	0.000298985	0.00206887	0.000363299	0.00251394	0.00126641	0.00824661	0.0430788	0.218717	0.0289213	0.134198	0.0572363	0.303237	0	0
		Bacteria|Proteobacteria|Betaproteobacteria|Burkholderiales|Comamonadaceae|Pelomonas	0.0327598	0.165843	0.0371955	0.231848	0.00779507	0.0346078	0.0532888	0.231074	0.157522	1.22158	0.12962	0.572832	0.00855413	0.0403446	0.00231774	0.028313	0.489597	4.24484	0.00967918	0.0648579	0.00397674	0.0373567	0.0153816	0.0923591	0.00405282	0.042684
		Bacteria|Proteobacteria|Betaproteobacteria|Burkholderiales|Comamonadaceae|Polaromonas	5.41186e-05	0.000730333	0	0	0.000114658	0.00155106	4.7698e-05	0.000639936	8.04143e-05	0.00104564	5.23188e-05	0.00070193	0	0	0	0	0.000269339	0.00348062	6.46053e-05	0.000881098	0.000129211	0.0017622	0	0	0	0
		Bacteria|Proteobacteria|Betaproteobacteria|Burkholderiales|Comamonadaceae|Roseateles	0.000792899	0.005549	0.000101594	0.00137434	0.000586643	0.0040302	0.00169046	0.0112425	0.0137408	0.154286	0.00438049	0.0365023	0.000307326	0.00327385	0.000181213	0.00158391	0.0500944	0.575784	0.000127521	0.00173915	0.000255042	0.00347831	0	0	0	0
		Bacteria|Proteobacteria|Betaproteobacteria|Burkholderiales|Comamonadaceae|Schlegelella	0.00160116	0.0213095	0.00473505	0.0631715	0	0	6.84384e-05	0.000756813	0.000121694	0.00125318	7.16119e-05	0.000960775	2.41863e-05	0.000237488	0	0	0.000390978	0.00381445	0.00126685	0.00656609	0.00183561	0.00917166	0.000698077	0.00396052	0	0
		Bacteria|Proteobacteria|Betaproteobacteria|Burkholderiales|Comamonadaceae|Variovorax	0.000180769	0.00182617	0	0	2.6865e-05	0.000363423	0.000515442	0.00511508	9.69536e-05	0.00127954	0.000215731	0.00289433	0	0	0	0	0.000172084	0.00222381	0	0	0	0	0	0	0	0
		Bacteria|Proteobacteria|Betaproteobacteria|Burkholderiales|Comamonadaceae|unclassified	0.0324891	0.0826245	0.0663135	0.172575	0.00811668	0.0236547	0.0230371	0.051644	0.0432152	0.183437	0.0325572	0.105974	0.00797693	0.020479	0.00410161	0.0193288	0.128225	0.587967	0.450622	1.30781	0.43153	1.05522	0.469713	1.56041	9.17261e-05	0.000974181
		Bacteria|Proteobacteria|Betaproteobacteria|Burkholderiales|Oxalobacteraceae|Duganella	0	0	0	0	0	0	0	0	0.000246859	0.00328312	1.20839e-05	0.000162122	0	0	0.000486767	0.00665644	0.000488587	0.00631393	6.11308e-05	0.000824699	0	0	0.000122262	0.0016494	0	0
		Bacteria|Proteobacteria|Betaproteobacteria|Burkholderiales|Oxalobacteraceae|Herbaspirillum	0.000885151	0.00874848	0.00113238	0.00871159	6.63117e-05	0.00063258	0.00145677	0.0169013	0.00226139	0.0182071	0.00885125	0.0705132	8.43826e-05	0.000812067	0.000109922	0.00150317	0	0	9.46322e-05	0.0010337	0.00012772	0.00123712	6.15439e-05	0.000830272	0	0
		Bacteria|Proteobacteria|Betaproteobacteria|Burkholderiales|Oxalobacteraceae|Herminiimonas	9.49679e-05	0.00128219	0.000217131	0.00293729	0	0	6.77731e-05	0.000909271	0.000109552	0.00114816	0.000248721	0.00235554	3.07044e-05	0.000417625	0	0	0.000158781	0.00181947	0	0	0	0	0	0	0	0
		Bacteria|Proteobacteria|Betaproteobacteria|Burkholderiales|Oxalobacteraceae|Janthinobacterium	0.000662945	0.00449748	0.000425365	0.00292775	0.000227931	0.00254916	0.00133554	0.00801553	0.00162043	0.0145714	0.00199495	0.019455	0.000269842	0.00258407	0	0	0.00421692	0.0362466	0.000266489	0.00250233	0.000127521	0.00173915	0.000405457	0.0032655	0.000991973	0.0140286
		Bacteria|Proteobacteria|Betaproteobacteria|Burkholderiales|Oxalobacteraceae|Massilia	0	0	0	0	0	0	0	0	0.00351378	0.0413073	0.00690408	0.0775476	6.21471e-05	0.000845292	0	0	0.00708887	0.0868363	0.000200605	0.00270631	0	0	0.00040121	0.00541262	0	0
		Bacteria|Proteobacteria|Betaproteobacteria|Burkholderiales|Oxalobacteraceae|Oxalobacter	0	0	0	0	0	0	0	0	0	0	0	0	0	0	0	0	0	0	9.3327e-06	0.000125905	0	0	1.86654e-05	0.00025181	0.00488332	0.0185522
		Bacteria|Proteobacteria|Betaproteobacteria|Burkholderiales|Oxalobacteraceae|unclassified	0.00022593	0.00219503	4.88906e-05	0.000473313	0.000276458	0.0027176	0.000352441	0.00339418	0.000680715	0.0050135	0.00126586	0.00693705	0.000420282	0.00455625	0.000121692	0.00166411	0.000915024	0.00689659	0.000704628	0.00471438	0.000677395	0.00401268	0.000731861	0.00541609	0.00297631	0.0131277
		Bacteria|Proteobacteria|Betaproteobacteria|Hydrogenophilales|Hydrogenophilaceae|Hydrogenophilus	1.38317e-05	0.000187111	4.1495e-05	0.000561333	0	0	0	0	0.000194169	0.00236739	0.000288089	0.00315561	0	0	0	0	0.000488587	0.00631393	5.16965e-06	7.05047e-05	1.03393e-05	0.000141009	0	0	0	0
		Bacteria|Proteobacteria|Betaproteobacteria|Hydrogenophilales|Hydrogenophilaceae|Petrobacter	7.18281e-05	0.000651677	0	0	0.000215484	0.00195503	0	0	2.9565e-06	3.96655e-05	1.1826e-05	0.000158662	0	0	0	0	0	0	0	0	0	0	0	0	0	0
		Bacteria|Proteobacteria|Betaproteobacteria|Hydrogenophilales|Hydrogenophilaceae|Tepidiphilus	3.98619e-05	0.000534804	0	0	0	0	0.000119586	0.00160441	0	0	0	0	0	0	0	0	0	0	0	0	0	0	0	0	0	0
		Bacteria|Proteobacteria|Betaproteobacteria|Methylophilales|Methylophilaceae|Methylophilus	5.02653e-05	0.0005526	0.000150796	0.0016578	0	0	0	0	4.32294e-05	0.000578367	0.000135713	0.00182078	0	0	1.58242e-05	0.000216393	2.13807e-05	0.000276299	0	0	0	0	0	0	0	0
		Bacteria|Proteobacteria|Betaproteobacteria|Neisseriales|Neisseriaceae|Alysiella	0.000176231	0.00197359	3.27622e-05	0.000313506	0.00035921	0.00377296	0.00013672	0.00183429	3.93629e-05	0.000410483	0	0	5.85792e-06	7.96764e-05	0.000151594	0.00156226	0	0	5.90167e-05	0.000580661	4.5123e-05	0.000447316	7.29104e-05	0.000714007	0	0
		Bacteria|Proteobacteria|Betaproteobacteria|Neisseriales|Neisseriaceae|Bergeriella	0.000101485	0.00108477	0.000252925	0.00256295	0	0	5.15307e-05	0.000691357	0.000164081	0.00172139	0	0	3.43812e-05	0.000329855	0.000588719	0.00612636	3.32238e-05	0.000429346	0.000994553	0.00493036	0.00123838	0.00561012	0.000750729	0.00425059	0	0
		Bacteria|Proteobacteria|Betaproteobacteria|Neisseriales|Neisseriaceae|Conchiformibius	0	0	0	0	0	0	0	0	0	0	0	0	0	0	0	0	0	0	9.1115e-05	0.00107877	0.00018223	0.00215755	0	0	0	0
		Bacteria|Proteobacteria|Betaproteobacteria|Neisseriales|Neisseriaceae|Kingella	0.146318	0.39329	0.249088	0.648522	0.102644	0.352673	0.0872221	0.178674	0.0985056	0.366798	0.0680318	0.172877	0.147463	1.00517	0.0195601	0.0354803	0.158968	0.253667	1.45296	1.78588	1.62459	1.8736	1.28134	1.69816	0.00262474	0.0308902
		Bacteria|Proteobacteria|Betaproteobacteria|Neisseriales|Neisseriaceae|Neisseria	3.48807	4.44935	3.31018	3.94131	2.18855	4.49346	4.96547	4.91328	6.60667	7.64763	5.54084	7.47085	5.27012	6.93054	9.99155	10.5614	5.62415	5.62769	5.4829	6.03345	6.46443	6.61598	4.50137	5.45091	0.00428136	0.0239895
		Bacteria|Proteobacteria|Betaproteobacteria|Neisseriales|Neisseriaceae|Simonsiella	0.329066	1.52003	0.00226938	0.0121593	0.103353	0.979092	0.881576	3.56883	0.00747263	0.0543982	0.0165644	0.152422	0.00488349	0.0255263	0.00150302	0.00652263	0.0069396	0.0331223	0.000428663	0.00322242	0.000401283	0.0029393	0.000456042	0.00350554	2.00602e-05	0.000283694
		Bacteria|Proteobacteria|Betaproteobacteria|Neisseriales|Neisseriaceae|unclassified	0.326859	1.0011	0.171876	0.364896	0.224712	0.655415	0.583988	1.98298	0.120712	0.200759	0.0882557	0.161581	0.0819164	0.124419	0.0953004	0.167108	0.217375	0.349929	0.872246	0.844065	1.00237	0.890137	0.742122	0.797992	0.0011061	0.0109281
		Bacteria|Proteobacteria|Betaproteobacteria|Rhodocyclales|Rhodocyclaceae|Azonexus	0.000443348	0.0036051	0.00081412	0.00687143	0.000196067	0.00179331	0.000319857	0.00215056	2.10581e-05	0.000281067	5.23188e-05	0.00070193	1.46223e-05	0.000198885	0	0	1.72914e-05	0.000223454	0.000106205	0.00121382	0	0	0.000212409	0.00242763	0	0
		Bacteria|Proteobacteria|Betaproteobacteria|Rhodocyclales|Rhodocyclaceae|Dechloromonas	0.00143583	0.011793	0.00345908	0.0288042	0.000834054	0.00638216	1.436e-05	0.000192659	4.52338e-05	0.000606876	0.000180935	0.0024275	0	0	0	0	0	0	0.000312317	0.00272279	0.000355113	0.00343146	0.00026952	0.00201413	0	0
		Bacteria|Proteobacteria|Betaproteobacteria|Rhodocyclales|Rhodocyclaceae|Methyloversatilis	4.12495e-06	5.58012e-05	1.23748e-05	0.000167404	0	0	0	0	0.000162893	0.00204994	2.72967e-05	0.000366224	0	0	0	0	0.000624277	0.00783354	3.301e-05	0.00044533	0	0	6.60201e-05	0.000890659	0	0
		Bacteria|Proteobacteria|Betaproteobacteria|Rhodocyclales|Rhodocyclaceae|Propionivibrio	0.000253146	0.00260238	0.000476092	0.00471901	0	0	0.000283346	0.00308814	0.000330857	0.00224886	4.9193e-05	0.000659993	0.000210248	0.00268257	3.92028e-05	0.000396266	0.00102478	0.00525661	0.0159825	0.0570719	0.0158077	0.0579618	0.0161573	0.0561819	0	0
		Bacteria|Proteobacteria|Betaproteobacteria|Rhodocyclales|Rhodocyclaceae|Shinella	0	0	0	0	0	0	0	0	7.66902e-05	0.000995037	3.22676e-05	0.000432916	0	0	0	0	0.000274493	0.00354723	0	0	0	0	0	0	0	0
		Bacteria|Proteobacteria|Betaproteobacteria|Rhodocyclales|Rhodocyclaceae|Thauera	5.15577e-05	0.000693655	2.71597e-05	0.000367409	2.49829e-05	0.000337963	0.000102531	0.00137559	0	0	0	0	0	0	0	0	0	0	0.000142354	0.00156594	0	0	0.000284707	0.00313188	0	0
		Bacteria|Proteobacteria|Betaproteobacteria|Rhodocyclales|Rhodocyclaceae|Uliginosibacterium	0.000214898	0.00290709	0.000644695	0.00872128	0	0	0	0	0	0	0	0	0	0	0	0	0	0	0	0	0	0	0	0	0	0
		Bacteria|Proteobacteria|Betaproteobacteria|Rhodocyclales|Rhodocyclaceae|Zoogloea	0.000288282	0.0030308	0.000117011	0.00113884	0	0	0.000747834	0.00795356	3.16429e-05	0.000420267	9.1989e-05	0.00123416	0	0	0	0	3.45827e-05	0.000446907	0	0	0	0	0	0	0	0
		Bacteria|Proteobacteria|Betaproteobacteria|Rhodocyclales|Rhodocyclaceae|unclassified	0.00101374	0.00885953	0.00236846	0.020699	0.000370216	0.00374946	0.000302549	0.00213009	0.00011456	0.001079	0.000420963	0.00380897	3.72761e-05	0.000507009	0	0	0	0	0.000522884	0.00278469	0.000374003	0.00246212	0.000671765	0.00310726	0	0
		Bacteria|Proteobacteria|Deltaproteobacteria|Desulfobacterales|Desulfobulbaceae|Desulfobulbus	0	0	0	0	0	0	0	0	4.20184e-06	5.71513e-05	0	0	1.68074e-05	0.000228605	0	0	0	0	0.00171268	0.0109192	0.00029863	0.00246748	0.00312673	0.0193709	0	0
		Bacteria|Proteobacteria|Deltaproteobacteria|Desulfovibrionales|Desulfovibrionaceae|Desulfovibrio	1.1892e-05	0.000113443	3.5676e-05	0.00034033	0	0	0	0	6.85122e-05	0.000781065	0.00010333	0.0011271	6.31324e-05	0.000606832	0	0	0.000107586	0.00139032	3.81388e-05	0.000410142	0	0	7.62776e-05	0.000820284	0.00489382	0.0226083
		Bacteria|Proteobacteria|Deltaproteobacteria|Desulfovibrionales|Desulfovibrionaceae|Lawsonia	0	0	0	0	0	0	0	0	0	0	0	0	0	0	0	0	0	0	0	0	0	0	0	0	0.000735102	0.00308849
		Bacteria|Proteobacteria|Deltaproteobacteria|Desulfovibrionales|Desulfovibrionaceae|unclassified	6.74659e-06	9.12662e-05	2.02398e-05	0.000273799	0	0	0	0	2.11619e-05	0.000237356	0	0	8.46477e-05	0.000949424	0	0	0	0	5.81328e-05	0.000784254	0	0	0.000116266	0.00156851	0.00965456	0.0285412
		Bacteria|Proteobacteria|Deltaproteobacteria|Desulfuromonadales|Geobacteraceae|Geobacter	0.00148001	0.0192561	7.09745e-05	0.000689638	0	0	0.00436905	0.0570788	0.00125752	0.0131649	0.0048405	0.0508692	0.000170306	0.00154128	0	0	1.92721e-05	0.00024905	0	0	0	0	0	0	0	0
		Bacteria|Proteobacteria|Deltaproteobacteria|Myxococcales|Cystobacteraceae|unclassified	0	0	0	0	0	0	0	0	3.39282e-05	0.000455194	0.000135713	0.00182078	0	0	0	0	0	0	0	0	0	0	0	0	0	0
		Bacteria|Proteobacteria|Deltaproteobacteria|Myxococcales|Polyangiaceae|unclassified	0.000239803	0.00265748	0.000193409	0.00261638	0	0	0.000525999	0.00535606	0.000438226	0.00562838	0.000821755	0.0104277	7.77603e-05	0.00105765	0	0	0.000853388	0.0110282	5.54122e-05	0.000527831	0	0	0.000110824	0.00105566	0	0
		Bacteria|Proteobacteria|Epsilonproteobacteria|Campylobacterales|Campylobacteraceae|Arcobacter	0.000401615	0.00410283	0.00107247	0.0107403	0.000132375	0.00156818	0	0	1.20064e-05	0.000161083	4.80256e-05	0.000644331	0	0	0	0	0	0	9.40045e-05	0.00126819	0	0	0.000188009	0.00253638	0	0
		Bacteria|Proteobacteria|Epsilonproteobacteria|Campylobacterales|Campylobacteraceae|Campylobacter	0.591159	1.12049	0.263791	0.376468	0.976939	2.38583	0.532748	0.599184	1.80376	2.07562	1.43038	1.63897	1.49631	1.87032	1.34526	1.67872	2.94307	3.11445	1.09885	1.20038	1.00543	1.2969	1.19227	1.10385	0.00393557	0.0291469
		Bacteria|Proteobacteria|Epsilonproteobacteria|Campylobacterales|Helicobacteraceae|Helicobacter	0.00116441	0.0110027	0.00133096	0.0129887	0.000280178	0.003487	0.0018821	0.0165325	0.00134123	0.015014	0.00419038	0.0493335	0.000488441	0.00456769	0	0	0.000686096	0.00615474	0.000701255	0.00880535	0.000666937	0.00845745	0.000735574	0.00915324	3.25204e-05	0.000345967
		Bacteria|Proteobacteria|Epsilonproteobacteria|Campylobacterales|Helicobacteraceae|Wolinella	4.29797e-05	0.000581419	0.000128939	0.00174426	0	0	0	0	0.000214565	0.00278285	0	0	5.92827e-05	0.000806331	0	0	0.000798977	0.0103251	0	0	0	0	0	0	0	0
		Bacteria|Proteobacteria|Epsilonproteobacteria|Campylobacterales|Helicobacteraceae|unclassified	0	0	0	0	0	0	0	0	0.000113771	0.00149305	0	0	0.000134459	0.00182884	0	0	0.000320624	0.00414337	0	0	0	0	0	0	0	0
		Bacteria|Proteobacteria|Gammaproteobacteria|Aeromonadales|Succinivibrionaceae|Succinivibrio	0	0	0	0	0	0	0	0	0	0	0	0	0	0	0	0	0	0	0	0	0	0	0	0	0.00570255	0.0806462
		Bacteria|Proteobacteria|Gammaproteobacteria|Alteromonadales|Shewanellaceae|Shewanella	7.29304e-05	0.000983835	0.000144735	0.00195793	0	0	7.40565e-05	0.000993572	0	0	0	0	0	0	0	0	0	0	0	0	0	0	0	0	0	0
		Bacteria|Proteobacteria|Gammaproteobacteria|Cardiobacteriales|Cardiobacteriaceae|Cardiobacterium	0.00870659	0.0322406	0.0149151	0.0369477	0.005239	0.0421521	0.0059657	0.0176219	0.00560032	0.0223205	0.00661072	0.0276289	0.00422409	0.0294848	0.00135409	0.00511171	0.0102124	0.0270568	0.233147	0.394079	0.249327	0.362796	0.216967	0.425363	2.11784e-05	0.000299508
		Bacteria|Proteobacteria|Gammaproteobacteria|Cardiobacteriales|Cardiobacteriaceae|unclassified	0	0	0	0	0	0	0	0	1.19095e-05	0.000153905	0	0	0	0	0	0	4.76381e-05	0.00061562	7.65827e-05	0.000696514	0.000119181	0.000934552	3.39845e-05	0.000458476	0	0
		Bacteria|Proteobacteria|Gammaproteobacteria|Enterobacteriales|Enterobacteriaceae|Buttiauxella	3.91634e-06	5.25432e-05	0	0	0	0	1.1749e-05	0.00015763	0	0	0	0	0	0	0	0	0	0	0	0	0	0	0	0	0.00103995	0.0147071
		Bacteria|Proteobacteria|Gammaproteobacteria|Enterobacteriales|Enterobacteriaceae|Citrobacter	0.00247522	0.0158739	0.000592816	0.00417174	0.000667916	0.00567226	0.00616494	0.0377777	0.00162357	0.0114795	0.00391145	0.0292587	0.00126503	0.0083586	0.000100667	0.000970865	0.00121711	0.00732972	0.000888886	0.0109076	0.00017748	0.00216229	0.00160029	0.0196528	0.000469055	0.00647395
		Bacteria|Proteobacteria|Gammaproteobacteria|Enterobacteriales|Enterobacteriaceae|Cronobacter	0.000220579	0.0017841	0.000302691	0.0020945	0	0	0.000359046	0.00325781	0.000102723	0.00113235	0.000247495	0.00256092	7.87705e-05	0.0010714	0	0	8.4626e-05	0.000897091	2.04892e-05	0.000276415	0	0	4.09785e-05	0.00055283	0.0131673	0.0974248
		Bacteria|Proteobacteria|Gammaproteobacteria|Enterobacteriales|Enterobacteriaceae|Enterobacter	0.00338811	0.0233114	0.00395249	0.027542	0.000578184	0.00485701	0.00563365	0.0375352	0.00159685	0.00936176	0.00334326	0.0199373	0.000611712	0.00447314	0.000134013	0.00109295	0.0022984	0.0119437	0.000272206	0.00213951	8.86979e-05	0.00120968	0.000455714	0.00306934	0.0020415	0.0125347
		Bacteria|Proteobacteria|Gammaproteobacteria|Enterobacteriales|Enterobacteriaceae|Escherichia/Shigella	0.00434279	0.0182938	0.00501663	0.0223415	0.00119094	0.00719451	0.00682081	0.0253453	0.0059776	0.0470932	0.00660342	0.0223255	0.00146491	0.00730471	4.44495e-05	0.000446261	0.0157976	0.158296	0.00223149	0.019864	0.000228022	0.00203888	0.00423495	0.0376892	0.0997344	0.665234
		Bacteria|Proteobacteria|Gammaproteobacteria|Enterobacteriales|Enterobacteriaceae|Klebsiella	0.00296491	0.0353369	0.000230115	0.00222115	6.54714e-05	0.000885681	0.00859914	0.102904	0.00168814	0.0208945	0.000515783	0.00317429	3.09003e-05	0.00042029	0	0	0.00620589	0.0799835	0.000361495	0.00448073	0.00072299	0.00896146	0	0	0.00452904	0.0244345
		Bacteria|Proteobacteria|Gammaproteobacteria|Enterobacteriales|Enterobacteriaceae|Kluyvera	3.91634e-06	5.25432e-05	0	0	0	0	1.1749e-05	0.00015763	9.42898e-05	0.0012481	0.000176344	0.0023659	4.62879e-05	0.000629584	0	0	0.000154527	0.00199693	0	0	0	0	0	0	0	0
		Bacteria|Proteobacteria|Gammaproteobacteria|Enterobacteriales|Enterobacteriaceae|Obesumbacterium	0	0	0	0	0	0	0	0	3.58837e-05	0.000370888	0.000143535	0.00148355	0	0	0	0	0	0	0	0	0	0	0	0	0	0
		Bacteria|Proteobacteria|Gammaproteobacteria|Enterobacteriales|Enterobacteriaceae|Pantoea	9.78925e-05	0.00117566	0	0	0.000142394	0.00149731	0.000151283	0.00202968	0.00156671	0.0196753	0.0062485	0.0784643	0	0	0	0	1.8341e-05	0.000237018	0	0	0	0	0	0	0.000227486	0.00321714
		Bacteria|Proteobacteria|Gammaproteobacteria|Enterobacteriales|Enterobacteriaceae|Proteus	0	0	0	0	0	0	0	0	0.000224073	0.00245706	0	0	0	0	0	0	0.00089629	0.00982826	0	0	0	0	0	0	0	0
		Bacteria|Proteobacteria|Gammaproteobacteria|Enterobacteriales|Enterobacteriaceae|Providencia	0.00121102	0.00628238	0.000748806	0.00480251	0.00069302	0.00434117	0.00219123	0.00970345	0.00561249	0.0398708	0.0114566	0.0785485	0.00160345	0.016022	6.08459e-05	0.000832055	0.00932901	0.0640805	0.000706464	0.00598073	0.000211815	0.00229357	0.00120111	0.0096679	0	0
		Bacteria|Proteobacteria|Gammaproteobacteria|Enterobacteriales|Enterobacteriaceae|Raoultella	4.97772e-05	0.000673373	0.000124349	0.00168216	2.49829e-05	0.000337963	0	0	8.08716e-06	0.000109997	0	0	3.23486e-05	0.000439989	0	0	0	0	0	0	0	0	0	0	0	0
		Bacteria|Proteobacteria|Gammaproteobacteria|Enterobacteriales|Enterobacteriaceae|Serratia	7.67785e-05	0.000857267	1.05291e-05	0.000142434	3.97999e-05	0.000412384	0.000180006	0.00201698	0.000531982	0.00445464	0.000896952	0.00752894	0.000206988	0.00164195	0	0	0.00102399	0.00864766	1.34344e-05	0.00018322	2.68687e-05	0.000366441	0	0	0	0
		Bacteria|Proteobacteria|Gammaproteobacteria|Enterobacteriales|Enterobacteriaceae|Yersinia	6.94173e-05	0.000578875	1.31539e-05	0.000177942	0	0	0.000195098	0.00155868	0.000211865	0.0017318	0.000579014	0.0037517	0.000103839	0.00103117	2.28153e-05	0.000311994	0.000141791	0.00183234	0	0	0	0	0	0	0	0
		Bacteria|Proteobacteria|Gammaproteobacteria|Enterobacteriales|Enterobacteriaceae|unclassified	0.0101424	0.0480906	0.00557335	0.0306058	0.00371344	0.0367171	0.0211405	0.076949	0.0139012	0.0865094	0.0405002	0.279249	0.00525126	0.0301579	0.000586254	0.00377527	0.00926701	0.032855	0.00465767	0.0506309	0.00149243	0.0142759	0.00782292	0.086986	0.0381789	0.208582
		Bacteria|Proteobacteria|Gammaproteobacteria|Legionellales|Legionellaceae|Legionella	3.46783e-05	0.000469119	0	0	0.000104035	0.00140736	0	0	0	0	0	0	0	0	0	0	0	0	0	0	0	0	0	0	0	0
		Bacteria|Proteobacteria|Gammaproteobacteria|Legionellales|Legionellaceae|unclassified	0	0	0	0	0	0	0	0	0	0	0	0	0	0	0	0	0	0	0	0	0	0	0	0	0.000534672	0.00756141
		Bacteria|Proteobacteria|Gammaproteobacteria|Oceanospirillales|Halomonadaceae|Halomonas	0	0	0	0	0	0	0	0	4.64665e-05	0.000623413	0.000185866	0.00249365	0	0	0	0	0	0	0	0	0	0	0	0	0	0
		Bacteria|Proteobacteria|Gammaproteobacteria|Oceanospirillales|Oceanospirillaceae|Marinomonas	0	0	0	0	0	0	0	0	0	0	0	0	0	0	0	0	0	0	6.03944e-05	0.000814764	0	0	0.000120789	0.00162953	0	0
		Bacteria|Proteobacteria|Gammaproteobacteria|Pasteurellales|Pasteurellaceae|Actinobacillus	1.10821	2.09044	0.833131	1.1694	1.8544	3.94211	0.63711	1.15982	0.513764	0.847211	0.460756	1.00756	0.672872	1.23957	0.277543	0.360868	0.643884	0.780847	0.312312	0.539676	0.352411	0.597087	0.272213	0.482266	0.00141425	0.00909763
		Bacteria|Proteobacteria|Gammaproteobacteria|Pasteurellales|Pasteurellaceae|Aggregatibacter	0.0458094	0.126957	0.0869792	0.255084	0.0129674	0.0426984	0.0374815	0.0830897	0.0925556	0.371659	0.0789964	0.603764	0.103273	0.577397	0.0106404	0.0280141	0.177313	0.277461	0.414317	0.734892	0.417856	0.801938	0.410777	0.667847	0.0001038	0.000743086
		Bacteria|Proteobacteria|Gammaproteobacteria|Pasteurellales|Pasteurellaceae|Haemophilus	4.10827	3.9929	3.50554	4.10421	6.5849	5.83115	2.23436	2.04335	2.24504	3.79135	2.32452	7.19267	1.91746	2.26623	2.42513	2.91455	2.31306	2.79197	0.716167	1.15106	0.851523	1.40926	0.580811	0.892853	0.00820008	0.0313684
		Bacteria|Proteobacteria|Gammaproteobacteria|Pasteurellales|Pasteurellaceae|Mannheimia	0.00446778	0.0478641	0.00463379	0.0461253	0.00587508	0.0676962	0.00289448	0.0297708	0.00127575	0.013431	0.000450177	0.00547381	0.00146925	0.0145947	0.00209441	0.0241471	0.00108919	0.00950842	0.0029778	0.0282391	0.00364126	0.0357116	0.00231434	0.0207667	0.000145286	0.00205465
		Bacteria|Proteobacteria|Gammaproteobacteria|Pasteurellales|Pasteurellaceae|Nicoletella	6.077e-05	0.000742397	4.31161e-05	0.000583264	0.000129131	0.00150893	1.00624e-05	0.000135001	0	0	0	0	0	0	0	0	0	0	4.93496e-05	0.000665762	0	0	9.86992e-05	0.00133152	0	0
		Bacteria|Proteobacteria|Gammaproteobacteria|Pasteurellales|Pasteurellaceae|Pasteurella	0.0686046	0.215632	0.0636954	0.202278	0.0672193	0.250199	0.0748989	0.19442	0.0720339	0.202313	0.0465062	0.148731	0.0603625	0.17396	0.0859134	0.262907	0.0953537	0.223652	0.0172552	0.0516153	0.0168058	0.0493864	0.0177045	0.0538443	0.000348426	0.00389507
		Bacteria|Proteobacteria|Gammaproteobacteria|Pasteurellales|Pasteurellaceae|Phocoenobacter	0.000129251	0.000943917	0.000132233	0.00123968	0.00025552	0.00159208	0	0	7.4117e-05	0.000689305	1.29561e-05	0.000173824	0.000100187	0.000846659	0.000160536	0.00144225	2.27886e-05	0.000294494	3.92321e-05	0.00053302	5.08665e-05	0.000693726	2.75977e-05	0.000372313	0	0
		Bacteria|Proteobacteria|Gammaproteobacteria|Pasteurellales|Pasteurellaceae|unclassified	6.63043	5.05722	6.23433	4.93752	9.39747	6.89658	4.25947	3.33756	4.58797	4.29307	2.91691	2.84816	4.22549	4.49323	5.3504	5.08253	5.85908	4.74834	3.45596	4.33993	4.04806	4.71104	2.86386	3.96881	0.037654	0.199567
		Bacteria|Proteobacteria|Gammaproteobacteria|Pseudomonadales|Moraxellaceae|Acinetobacter	0.00432514	0.034354	0.00324671	0.013322	0.000422035	0.00351815	0.00930669	0.0862219	0.00667905	0.0580482	0.0236829	0.209935	0.000364272	0.00229631	0.000916365	0.00990491	0.00175265	0.010057	0.00133112	0.00817788	0.000595792	0.00343237	0.00206645	0.0129234	0.00130805	0.0184986
		Bacteria|Proteobacteria|Gammaproteobacteria|Pseudomonadales|Moraxellaceae|Enhydrobacter	0.00534538	0.0293277	0.000270345	0.00254757	9.87909e-06	0.000133642	0.0157559	0.0853019	0.000246416	0.00218592	0.00044787	0.0033708	0.000167214	0.00212137	1.14076e-05	0.000155997	0.000359171	0.00309552	0.000157834	0.00205689	3.74835e-05	0.000360862	0.000278185	0.00375292	2.25844e-05	0.000319392
		Bacteria|Proteobacteria|Gammaproteobacteria|Pseudomonadales|Moraxellaceae|Moraxella	0.00035021	0.00440634	0.000345457	0.00443814	0	0	0.000705174	0.00878089	0.128547	1.18464	0.513332	4.73031	0.000196045	0.0012806	6.48463e-05	0.000672672	0.000594436	0.00628668	0.000416769	0.00404233	0.000308575	0.00301456	0.000524964	0.00507009	0.00017163	0.00242721
		Bacteria|Proteobacteria|Gammaproteobacteria|Pseudomonadales|Moraxellaceae|Psychrobacter	0	0	0	0	0	0	0	0	0.000378544	0.00459123	0.00122504	0.0145827	6.76048e-05	0.000919524	0	0	0.000221525	0.00286274	0	0	0	0	0	0	0	0
		Bacteria|Proteobacteria|Gammaproteobacteria|Pseudomonadales|Moraxellaceae|unclassified	0.0311225	0.136211	0.000105837	0.000855139	0	0	0.0932617	0.407777	0.000273212	0.00271824	0.000211994	0.00189519	0.00033571	0.00344361	0.000222137	0.00281058	0.000323008	0.0027236	0	0	0	0	0	0	1.14774e-05	0.000162315
		Bacteria|Proteobacteria|Gammaproteobacteria|Pseudomonadales|Pseudomonadaceae|Pseudomonas	0.00753131	0.0361804	0.00568759	0.0234635	0.00421274	0.0348874	0.0126936	0.0501902	0.0122312	0.0644775	0.0431668	0.237303	0.00255544	0.00868726	0.000163126	0.000968475	0.00303937	0.0109508	0.00129691	0.00849167	0.000690186	0.0051974	0.00190363	0.0117859	0.000386357	0.00391995
		Bacteria|Proteobacteria|Gammaproteobacteria|Pseudomonadales|Pseudomonadaceae|unclassified	0.000134606	0.00128675	0.000334471	0.00305309	0	0	6.9347e-05	0.000807166	0.000143703	0.000990291	0.000507068	0.00330888	6.77422e-05	0.000652282	0	0	0	0	2.62994e-05	0.000354798	0	0	5.25987e-05	0.000709596	0	0
		Bacteria|Proteobacteria|Gammaproteobacteria|Xanthomonadales|Sinobacteraceae|Hydrocarboniphaga	6.19449e-05	0.000831077	0	0	0	0	0.000185835	0.00249323	0	0	0	0	0	0	0	0	0	0	0	0	0	0	0	0	0	0
		Bacteria|Proteobacteria|Gammaproteobacteria|Xanthomonadales|Sinobacteraceae|Nevskia	0.000395373	0.00534557	0.0011072	0.014978	0	0	7.89153e-05	0.00105876	0.000279943	0.00331435	0.000874572	0.010043	6.73053e-05	0.00091545	0	0	0.000177895	0.00229892	6.54586e-05	0.000883084	0	0	0.000130917	0.00176617	0	0
		Bacteria|Proteobacteria|Gammaproteobacteria|Xanthomonadales|Sinobacteraceae|Steroidobacter	8.21641e-05	0.00101685	0	0	0	0	0.000246492	0.00305055	0	0	0	0	0	0	0	0	0	0	0	0	0	0	0	0	0	0
		Bacteria|Proteobacteria|Gammaproteobacteria|Xanthomonadales|Xanthomonadaceae|Dyella	0.000147107	0.00124539	0.000210964	0.00195422	3.87154e-05	0.000369324	0.000191641	0.00141261	7.3321e-05	0.000742287	0.00012486	0.00100401	7.56222e-05	0.000733308	4.32979e-05	0.00059209	4.95042e-05	0.000639735	3.49338e-05	0.000475342	5.50731e-05	0.000751096	1.47945e-05	0.000199588	0	0
		Bacteria|Proteobacteria|Gammaproteobacteria|Xanthomonadales|Xanthomonadaceae|Ignatzschineria	0	0	0	0	0	0	0	0	7.72168e-05	0.00103597	0.000308867	0.00414389	0	0	0	0	0	0	0	0	0	0	0	0	0	0
		Bacteria|Proteobacteria|Gammaproteobacteria|Xanthomonadales|Xanthomonadaceae|Lysobacter	1.93022e-05	0.000258966	0	0	0	0	5.79065e-05	0.000776898	0.000101784	0.00136558	0.000407138	0.00546233	0	0	0	0	0	0	0	0	0	0	0	0	0	0
		Bacteria|Proteobacteria|Gammaproteobacteria|Xanthomonadales|Xanthomonadaceae|Pseudoxanthomonas	0	0	0	0	0	0	0	0	0.000806981	0.010392	0.00121762	0.0163361	0	0	0	0	0.0020103	0.0252318	0	0	0	0	0	0	0	0
		Bacteria|Proteobacteria|Gammaproteobacteria|Xanthomonadales|Xanthomonadaceae|Stenotrophomonas	0.0199179	0.205062	0.00920296	0.11721	8.79984e-05	0.00119042	0.0504629	0.496784	0.0259387	0.252466	0.0956509	0.944991	0.00209906	0.0220535	0.000156977	0.00214662	0.00584771	0.0406721	0.00140881	0.0124959	0.000202837	0.00276633	0.00261478	0.0222255	0	0
		Bacteria|Proteobacteria|Gammaproteobacteria|Xanthomonadales|Xanthomonadaceae|Xanthomonas	6.64968e-05	0.000899552	0	0	0.00019949	0.00269866	0	0	0.000230504	0.00233655	0.000922017	0.00934619	0	0	0	0	0	0	3.05654e-05	0.00041235	0	0	6.11308e-05	0.000824699	0	0
		Bacteria|Proteobacteria|Gammaproteobacteria|Xanthomonadales|Xanthomonadaceae|unclassified	0.0002491	0.00166385	0.000153538	0.00130594	0	0	0.000593761	0.00368561	0.000155681	0.00115359	0.000368085	0.00208907	0.000236298	0.00228828	0	0	1.8341e-05	0.000237018	9.17884e-06	0.000125183	1.83577e-05	0.000250365	0	0	0	0
		Bacteria|Spirochaetes|Spirochaetes|Spirochaetales|Brachyspiraceae|Brachyspira	0	0	0	0	0	0	0	0	0	0	0	0	0	0	0	0	0	0	0	0	0	0	0	0	0.000250195	0.00353829
		Bacteria|Spirochaetes|Spirochaetes|Spirochaetales|Spirochaetaceae|Treponema	0.0521037	0.140888	0.0983297	0.299986	0.00442396	0.0126512	0.0535574	0.110026	0.296014	0.72921	0.202867	0.632533	0.571711	1.41897	0.0568956	0.124981	0.352583	0.740358	1.43226	2.78327	0.62589	1.48789	2.23862	4.07865	8.45852e-05	0.000564788
		Bacteria|Spirochaetes|Spirochaetes|Spirochaetales|Spirochaetaceae|unclassified	0.000213901	0.00153663	0.000253618	0.001893	0	0	0.000388083	0.0027169	0.00336608	0.0151838	0.00422317	0.0198727	0.00162997	0.00720704	0.00301815	0.0118867	0.00459303	0.0217687	0.00035581	0.00269764	7.36452e-05	0.000821568	0.000637975	0.00457372	0	0
		Bacteria|Synergistetes|Synergistia|Synergistales|Synergistaceae|Cloacibacillus	0	0	0	0	0	0	0	0	0	0	0	0	0	0	0	0	0	0	0	0	0	0	0	0	0.00149291	0.00782408
		Bacteria|Synergistetes|Synergistia|Synergistales|Synergistaceae|Jonquetella	5.65416e-06	7.64881e-05	1.69625e-05	0.000229464	0	0	0	0	0.000164937	0.00223573	0	0	0.000614624	0.00835979	0	0	4.51246e-05	0.000583138	2.24913e-05	0.000303424	0	0	4.49826e-05	0.000606848	0	0
		Bacteria|Synergistetes|Synergistia|Synergistales|Synergistaceae|Pyramidobacter	7.10819e-06	9.61579e-05	2.13246e-05	0.000288474	0	0	0	0	0	0	0	0	0	0	0	0	0	0	0	0	0	0	0	0	0.000139029	0.00140752
		Bacteria|Synergistetes|Synergistia|Synergistales|Synergistaceae|unclassified	0.0013058	0.0060542	0.00247239	0.0116624	0	0	0.00144501	0.00650019	0.00847261	0.0408365	0.00645201	0.0345406	0.0167788	0.0894054	0.000236548	0.0015862	0.0104231	0.0378138	0.0992473	0.332065	0.0270305	0.0854328	0.171464	0.578697	3.53323e-05	0.000341385
		Bacteria|Tenericutes|Mollicutes|Anaeroplasmatales|Anaeroplasmataceae|Anaeroplasma	0	0	0	0	0	0	0	0	0	0	0	0	0	0	0	0	0	0	0	0	0	0	0	0	0.00110682	0.0104491
		Bacteria|Tenericutes|Mollicutes|Anaeroplasmatales|Anaeroplasmataceae|Asteroleplasma	0	0	0	0	0	0	0	0	0.00142353	0.0186065	0.00555366	0.0726109	0	0	0	0	0.000140453	0.00181505	0	0	0	0	0	0	0.0291596	0.304933
		Bacteria|Tenericutes|Mollicutes|Mycoplasmatales|Mycoplasmataceae|Mycoplasma	0.00283122	0.0109433	0.00353914	0.0151171	0.000340227	0.00240492	0.00461429	0.015308	0.0339103	0.119186	0.0184136	0.0706453	0.0685807	0.264568	0.00498702	0.0177605	0.0436598	0.123769	0.0208733	0.0687403	0.0091827	0.0361559	0.032564	0.101325	0.000453588	0.00619817
		Bacteria|Tenericutes|Mollicutes|Mycoplasmatales|Mycoplasmataceae|Ureaplasma	0.000114487	0.00147236	4.36599e-05	0.00059062	4.33949e-05	0.000587036	0.000256406	0.00323943	0.00112159	0.0146946	0.0038871	0.0521509	0.000501516	0.00568058	9.77585e-05	0.000946854	0	0	8.33576e-05	0.000934644	5.19225e-05	0.000552376	0.000114793	0.00131691	4.29742e-05	0.000607747
		Bacteria|Verrucomicrobia|Opitutae|Puniceicoccales|Puniceicoccaceae|Coraliomargarita	0	0	0	0	0	0	0	0	3.90798e-05	0.000510117	1.36484e-05	0.000183112	0	0	1.81467e-05	0.000248152	0.000124524	0.00160921	0	0	0	0	0	0	0.0014968	0.017956
		Bacteria|Verrucomicrobia|Opitutae|Puniceicoccales|Puniceicoccaceae|unclassified	0	0	0	0	0	0	0	0	1.56719e-05	0.000202525	0	0	0	0	0	0	6.26874e-05	0.0008101	0	0	0	0	0	0	0.00358866	0.038298
		Bacteria|Verrucomicrobia|Verrucomicrobiae|Verrucomicrobiales|Verrucomicrobiaceae|Akkermansia	0.000350932	0.00330307	0.000243603	0.0032954	0.000113695	0.00108811	0.000695498	0.00552571	0.000224405	0.00201181	3.11258e-05	0.000417596	9.27284e-05	0.000870518	0.000105748	0.000763893	0.000668019	0.00599524	0	0	0	0	0	0	0.437307	1.76349
