# Supplementary material for: Composition of the adult digestive tract bacterial microbiome based on seven mouth surfaces, tonsils, throat and stool samples
Source: Genome Biol. 2012 Jun 14;13(6):R42. doi: 10.1186/gb-2012-13-6-r42 (PMC3446314; doi:10.1186/gb-2012-13-6-r42)
Supplement: Additional file 2 — Table s2 - surfaces associated with the sampling sites from which the microbiota of the digestive tract was collected. [file gb-2012-13-6-r42-S2.XLSX]

## Sheet: Tabls_S2
	Table S2. Surfaces associated with the sampling sites from which the microbiota of the digestive tract was collected.
	Sample site	Abbreviation	Surface associated with the collected microbiota	Group
	Keratinized gingiva	KG	keratinized, stratified, squamous epithelium	1
	Hard palate	HP	keratinized, stratified, squamous epithelium	1
	Buccal mucosa	BM	nonkeratinized, stratified, squamous epithelium	1
	Throat (oropharynx)	Th	nonkeratinized, stratified, squamous epithelium	2
	Palatine tonsils	PT	nonkeratinized, stratified, squamous epithelium	2
	Tongue	TD	keratinized and non-keratinized, stratified, squamous epithelium	2
	Collected saliva	Sal	N/A (Epithelium from the floor of the mouth and sub-lingal surface with additional minor cross contamination from other oral surfaces expected)	2
	Supragingival plaque	SupP	pellicle-coated hydroxyapatite (tooth) with saliva-derived pellicle	3
	Subgingival plaque	SubP	pellicle-coated hydroxyapatite (tooth) with crevicular fluid-derived pellicle and non-keratinized, stratified, squamous epithelium	3
	Stool	Stool	N/A (columnar epithelium and goblet cells)	4
