# Supplementary material for: Composition of the adult digestive tract bacterial microbiome based on seven mouth surfaces, tonsils, throat and stool samples
Source: Genome Biol. 2012 Jun 14;13(6):R42. doi: 10.1186/gb-2012-13-6-r42 (PMC3446314; doi:10.1186/gb-2012-13-6-r42)
Supplement: Additional file 5 — Table s3 - inverse Simpson for each habitat of the digestive tract. The minimum, maximum, average and standard deviation values are reported. [file gb-2012-13-6-r42-S5.XLSX]

## Sheet: Table_S4
Table S3: Inverse Simpson for each habitat of the digestive tract. The minimum, maximum, average and standard deviation values are reported.
	Body habitats	Inverse simpson index
		min	max	average	std dev
	Buccal_mucosa	1.2	10.7	3.7	2
	Keratinized_gingiva	1.1	13.1	4.1	2.3
	Hard_palate	1.3	13.9	5.2	2.7
	Throat	1.3	15	7.4	3
	Palatine_Tonsils	1.2	16.3	7.3	3
	Tongue_dorsum	1.6	14.9	7.7	2.5
	Saliva	2.8	19.6	10.6	3.1
	Supragingival_plaque	2.9	18.7	9.6	3.1
	Subgingival_plaque	2	17.8	9.8	3
	Stool	1.1	13.2	4.6	2.9
