# Supplementary material for: Composition of the adult digestive tract bacterial microbiome based on seven mouth surfaces, tonsils, throat and stool samples
Source: Genome Biol. 2012 Jun 14;13(6):R42. doi: 10.1186/gb-2012-13-6-r42 (PMC3446314; doi:10.1186/gb-2012-13-6-r42)
Supplement: Additional file 6 — Table s4 - percentages of subjects for whom each taxon was detected in both the upper digestive tract and in the stool. The table is ordered based on the absolute differences between the presence in the stool and in at least one oral body site. Only the subjects with samples in all ten digestive tract body habitats were considered (n = 147) and all the taxonomic units with at least 40% of presence in stool or any oral body site are included. [file gb-2012-13-6-r42-S6.XLSX]

## Sheet: Table_S5
Table S4. Percentages of subjects for which each taxon is detected in both the upper digestive tract and in the stool. Only the subjects with samples in all ten digestive tract body habitats were considered (n=159) and all the taxonomic units with at least 10% of presence in stool and any oral body site are included.
	Taxa	Present in at least one oral site and the stool	Present in at least one oral site	Stool
	Bacteria|Bacteroidetes	100	100	100
	Bacteria|Firmicutes|Clostridia|Clostridiales|Veillonellaceae	100	100	100
	Bacteria|Bacteroidetes|Bacteroidia|Bacteroidales	100	100	100
	Bacteria|Firmicutes|Clostridia	100	100	100
	Bacteria|Firmicutes	100	100	100
	Bacteria|Bacteroidetes|Bacteroidia	100	100	100
	Bacteria|Firmicutes|Clostridia|Clostridiales|Lachnospiraceae|unclassified	100	100	100
	Bacteria|Firmicutes|Clostridia|Clostridiales|Lachnospiraceae	100	100	100
	Bacteria|Firmicutes|Clostridia|Clostridiales|unclassified	100	100	100
	Bacteria|Firmicutes|Clostridia|Clostridiales	100	100	100
	Bacteria	100	100	100
	Bacteria|Bacteroidetes|Bacteroidia|Bacteroidales|Bacteroidaceae|Bacteroides	98.6	98.6	100
	Bacteria|Bacteroidetes|Bacteroidia|Bacteroidales|Bacteroidaceae	98.6	98.6	100
	Bacteria|Proteobacteria	96.6	100	96.6
	Bacteria|Bacteroidetes|Bacteroidia|Bacteroidales|Porphyromonadaceae	95.9	100	95.9
	Bacteria|unclassified	93.2	100	93.2
	Bacteria|Proteobacteria|Betaproteobacteria	91.8	100	91.8
	Bacteria|Proteobacteria|Betaproteobacteria|Burkholderiales	91.2	100	91.2
	Bacteria|Bacteroidetes|Bacteroidia|Bacteroidales|unclassified	88.4	100	88.4
	Bacteria|Actinobacteria|Actinobacteria	85.7	100	85.7
	Bacteria|Actinobacteria	85.7	100	85.7
	Bacteria|Firmicutes|Clostridia|Clostridiales|Ruminococcaceae	85.7	85.7	100
	Bacteria|Firmicutes|Erysipelotrichi|Erysipelotrichales|Erysipelotrichaceae	82.3	87.1	93.9
	Bacteria|Firmicutes|Erysipelotrichi	82.3	87.1	93.9
	Bacteria|Firmicutes|Erysipelotrichi|Erysipelotrichales	82.3	87.1	93.9
	Bacteria|Firmicutes|unclassified	81.6	100	81.6
	Bacteria|Actinobacteria|Actinobacteria|Coriobacteriales	72.8	100	72.8
	Bacteria|Actinobacteria|Actinobacteria|Coriobacteriales|Coriobacteriaceae	72.8	100	72.8
	Bacteria|Proteobacteria|Betaproteobacteria|Burkholderiales|Alcaligenaceae	71.4	81.6	85.7
	Bacteria|Firmicutes|Clostridia|unclassified	70.1	98	72.1
	Bacteria|Firmicutes|Clostridia|Clostridiales|Ruminococcaceae|unclassified	70.1	70.1	100
	Bacteria|Firmicutes|Clostridia|Clostridiales|Veillonellaceae|unclassified	69.4	100	69.4
	Bacteria|Firmicutes|Bacilli	67.3	100	67.3
	Bacteria|Firmicutes|Clostridia|Clostridiales|Ruminococcaceae|Faecalibacterium	66.7	67.3	98
	Bacteria|Firmicutes|Bacilli|Lactobacillales	65.3	100	65.3
	Bacteria|Bacteroidetes|Bacteroidia|Bacteroidales|Porphyromonadaceae|Parabacteroides	65.3	69.4	90.5
	Bacteria|Proteobacteria|Gammaproteobacteria	64.6	100	64.6
	Bacteria|Firmicutes|Clostridia|Clostridiales|Eubacteriaceae	63.9	100	63.9
	Bacteria|Bacteroidetes|Bacteroidia|Bacteroidales|Porphyromonadaceae|unclassified	62.6	98	63.3
	Bacteria|Firmicutes|Clostridia|Clostridiales|Eubacteriaceae|Eubacterium	61.9	100	61.9
	Bacteria|Bacteroidetes|Bacteroidia|Bacteroidales|Rikenellaceae	61.9	63.9	92.5
	Bacteria|Bacteroidetes|Bacteroidia|Bacteroidales|Rikenellaceae|Alistipes	61.9	63.9	92.5
	Bacteria|Firmicutes|Clostridia|Clostridiales|Peptostreptococcaceae	61.2	98.6	61.9
	Bacteria|Firmicutes|Clostridia|Clostridiales|Veillonellaceae|Dialister	60.5	100	60.5
	Bacteria|Firmicutes|Bacilli|Lactobacillales|Streptococcaceae	59.9	100	59.9
	Bacteria|Firmicutes|Bacilli|Lactobacillales|Streptococcaceae|Streptococcus	59.2	100	59.2
	Bacteria|Firmicutes|Clostridia|Clostridiales|Incertae_Sedis_XIII	56.5	97.3	57.8
	Bacteria|Bacteroidetes|Bacteroidia|Bacteroidales|Prevotellaceae	55.1	100	55.1
	Bacteria|Bacteroidetes|unclassified	54.4	100	54.4
	Bacteria|Firmicutes|Clostridia|Clostridiales|Incertae_Sedis_XIV	51.7	52.4	98.6
	Bacteria|Bacteroidetes|Bacteroidia|Bacteroidales|Prevotellaceae|Prevotella	50.3	100	50.3
	Bacteria|Firmicutes|Clostridia|Clostridiales|Lachnospiraceae|Roseburia	49	50.3	97.3
	Bacteria|Firmicutes|Clostridia|Clostridiales|Lachnospiraceae|Coprococcus	48.3	48.3	99.3
	Bacteria|Firmicutes|Clostridia|Clostridiales|Veillonellaceae|Veillonella	45.6	100	45.6
	Bacteria|Firmicutes|Clostridia|Clostridiales|Ruminococcaceae|Oscillibacter	45.6	45.6	98.6
	Bacteria|Proteobacteria|Gammaproteobacteria|Pasteurellales	42.2	100	42.2
	Bacteria|Proteobacteria|Gammaproteobacteria|Pasteurellales|Pasteurellaceae	42.2	100	42.2
	Bacteria|Firmicutes|Clostridia|Clostridiales|Ruminococcaceae|Subdoligranulum	41.5	42.2	95.2
	Bacteria|Actinobacteria|Actinobacteria|Actinomycetales	40.8	100	40.8
	Bacteria|Firmicutes|Clostridia|Clostridiales|Incertae_Sedis_XIV|Blautia	40.8	41.5	98.6
	Bacteria|Proteobacteria|Betaproteobacteria|Burkholderiales|unclassified	40.1	98.6	40.1
	Bacteria|Firmicutes|Clostridia|Clostridiales|Ruminococcaceae|Ruminococcus	35.4	39.5	81
	Bacteria|Proteobacteria|Gammaproteobacteria|Pasteurellales|Pasteurellaceae|unclassified	34	100	34
	Bacteria|Bacteroidetes|Bacteroidia|Bacteroidales|Prevotellaceae|unclassified	29.9	100	29.9
	Bacteria|Firmicutes|Clostridia|Clostridiales|Incertae_Sedis_XIII|Anaerovorax	29.9	54.4	49.7
	Bacteria|Proteobacteria|Gammaproteobacteria|Enterobacteriales|Enterobacteriaceae	28.6	63.9	40.1
	Bacteria|Proteobacteria|Gammaproteobacteria|Enterobacteriales	28.6	63.9	40.1
	Bacteria|Firmicutes|Erysipelotrichi|Erysipelotrichales|Erysipelotrichaceae|unclassified	27.9	39.5	61.9
	Bacteria|Proteobacteria|Betaproteobacteria|Burkholderiales|Alcaligenaceae|Parasutterella	27.9	32	66
	Bacteria|Actinobacteria|Actinobacteria|Bifidobacteriales	27.2	52.4	40.8
	Bacteria|Actinobacteria|Actinobacteria|Bifidobacteriales|Bifidobacteriaceae	27.2	52.4	40.8
	Bacteria|Fusobacteria	26.5	100	26.5
	Bacteria|Fusobacteria|Fusobacteria|Fusobacteriales	26.5	100	26.5
	Bacteria|Fusobacteria|Fusobacteria	26.5	100	26.5
	Bacteria|Bacteroidetes|Bacteroidia|Bacteroidales|Porphyromonadaceae|Porphyromonas	25.2	100	25.2
	Bacteria|Proteobacteria|unclassified	25.2	78.2	27.9
	Bacteria|Actinobacteria|Actinobacteria|Actinomycetales|Actinomycetaceae	24.5	100	24.5
	Bacteria|Actinobacteria|Actinobacteria|Actinomycetales|Actinomycetaceae|Actinomyces	23.8	100	23.8
	Bacteria|Firmicutes|Clostridia|Clostridiales|Veillonellaceae|Phascolarctobacterium	22.4	26.5	61.2
	Bacteria|Fusobacteria|Fusobacteria|Fusobacteriales|Fusobacteriaceae|Fusobacterium	21.8	100	21.8
	Bacteria|Fusobacteria|Fusobacteria|Fusobacteriales|Fusobacteriaceae	21.8	100	21.8
	Bacteria|Bacteroidetes|Bacteroidia|Bacteroidales|Porphyromonadaceae|Barnesiella	21.8	25.9	57.1
	Bacteria|Proteobacteria|Gammaproteobacteria|Pasteurellales|Pasteurellaceae|Haemophilus	21.1	100	21.1
	Bacteria|Bacteroidetes|Bacteroidia|Bacteroidales|Porphyromonadaceae|Odoribacter	21.1	22.4	72.8
	Bacteria|Firmicutes|Clostridia|Clostridiales|Peptococcaceae	19.7	85.7	22.4
	Bacteria|Firmicutes|Bacilli|Lactobacillales|Lactobacillaceae	19.7	67.3	22.4
	Bacteria|Actinobacteria|Actinobacteria|Bifidobacteriales|Bifidobacteriaceae|Bifidobacterium	19.7	36.7	40.8
	Bacteria|Proteobacteria|Alphaproteobacteria	18.4	79.6	23.8
	Bacteria|Firmicutes|Bacilli|Lactobacillales|Lactobacillaceae|Lactobacillus	18.4	67.3	21.1
	Bacteria|Proteobacteria|Gammaproteobacteria|Enterobacteriales|Enterobacteriaceae|Escherichia/Shigella	18.4	42.9	33.3
	Bacteria|Firmicutes|Bacilli|Bacillales	17.7	100	17.7
	Bacteria|Firmicutes|Bacilli|Bacillales|Staphylococcaceae	17.7	100	17.7
	Bacteria|Proteobacteria|Betaproteobacteria|unclassified	17.7	85.7	19
	Bacteria|Firmicutes|Bacilli|Lactobacillales|Carnobacteriaceae	17	100	17
	Bacteria|Firmicutes|Erysipelotrichi|Erysipelotrichales|Erysipelotrichaceae|Coprobacillus	17	19	79.6
	Bacteria|Firmicutes|Clostridia|Clostridiales|Lachnospiraceae|Dorea	17	18.4	90.5
	Bacteria|Proteobacteria|Betaproteobacteria|Neisseriales|Neisseriaceae	16.3	100	16.3
	Bacteria|Proteobacteria|Betaproteobacteria|Neisseriales	16.3	100	16.3
	Bacteria|Firmicutes|Clostridia|Clostridiales|Incertae_Sedis_XI	16.3	99.3	16.3
	Bacteria|Firmicutes|Bacilli|Lactobacillales|Carnobacteriaceae|Granulicatella	15.6	100	15.6
	Bacteria|Proteobacteria|Betaproteobacteria|Neisseriales|Neisseriaceae|Neisseria	15	100	15
	Bacteria|Bacteroidetes|Flavobacteria	15	100	15
	Bacteria|Bacteroidetes|Flavobacteria|Flavobacteriales	15	100	15
	Bacteria|Proteobacteria|Betaproteobacteria|Burkholderiales|Alcaligenaceae|Sutterella	15	17.7	39.5
	Bacteria|Bacteroidetes|Flavobacteria|Flavobacteriales|Flavobacteriaceae	13.6	100	13.6
	Bacteria|TM7	13.6	85	13.6
	Bacteria|TM7|TM7_genera_incertae_sedis	13.6	85	13.6
	Bacteria|TM7|TM7_genera_incertae_sedis|unclassified	13.6	85	13.6
	Bacteria|Actinobacteria|Actinobacteria|Coriobacteriales|Coriobacteriaceae|Collinsella	13.6	18.4	57.8
	Bacteria|Firmicutes|Bacilli|Bacillales|Staphylococcaceae|Gemella	12.2	100	12.2
	Bacteria|Firmicutes|Clostridia|Clostridiales|Veillonellaceae|Megasphaera	12.2	99.3	12.2
	Bacteria|Firmicutes|Clostridia|Clostridiales|Ruminococcaceae|Butyricicoccus	12.2	17	74.8
	Bacteria|Actinobacteria|Actinobacteria|Actinomycetales|Corynebacteriaceae	11.6	100	11.6
	Bacteria|Actinobacteria|Actinobacteria|Actinomycetales|Corynebacteriaceae|Corynebacterium	11.6	100	11.6
	Bacteria|Bacteroidetes|Flavobacteria|Flavobacteriales|Flavobacteriaceae|Capnocytophaga	11.6	100	11.6
	Bacteria|Firmicutes|Clostridia|Clostridiales|Clostridiaceae	11.6	28.6	31.3
	Bacteria|Proteobacteria|Deltaproteobacteria	11.6	19.7	37.4
	Bacteria|Actinobacteria|Actinobacteria|Actinomycetales|Micrococcaceae	10.9	100	10.9
	Bacteria|Actinobacteria|Actinobacteria|Actinomycetales|Micrococcaceae|Rothia	10.9	100	10.9
	Bacteria|Proteobacteria|Epsilonproteobacteria|Campylobacterales|Campylobacteraceae|Campylobacter	10.9	98.6	10.9
	Bacteria|Proteobacteria|Epsilonproteobacteria|Campylobacterales|Campylobacteraceae	10.9	98.6	10.9
	Bacteria|Proteobacteria|Epsilonproteobacteria	10.9	98.6	10.9
	Bacteria|Proteobacteria|Epsilonproteobacteria|Campylobacterales	10.9	98.6	10.9
	Bacteria|Proteobacteria|Betaproteobacteria|Burkholderiales|Alcaligenaceae|unclassified	10.9	69.4	14.3
	Bacteria|Verrucomicrobia	10.9	13.6	41.5
	Bacteria|Actinobacteria|Actinobacteria|Actinomycetales|Propionibacteriaceae	10.2	100	10.2
	Bacteria|Fusobacteria|Fusobacteria|Fusobacteriales|Leptotrichiaceae	10.2	100	10.2
	Bacteria|Bacteroidetes|Bacteroidia|Bacteroidales|Prevotellaceae|Paraprevotella	10.2	23.8	21.8
	Bacteria|Firmicutes|Clostridia|Clostridiales|Peptostreptococcaceae|unclassified	10.2	21.8	36.7
