# Supplementary material for: Composition of the adult digestive tract bacterial microbiome based on seven mouth surfaces, tonsils, throat and stool samples
Source: Genome Biol. 2012 Jun 14;13(6):R42. doi: 10.1186/gb-2012-13-6-r42 (PMC3446314; doi:10.1186/gb-2012-13-6-r42)
Supplement: Additional file 10 — Table s6 - percentages of metagenomic reads assigned to Archaea, Bacteria, and non-human Eukaryota (human reads excluded) in the four digestive tract sites with more than 50 shotgun sequencing samples available. [file gb-2012-13-6-r42-S10.XLSX]

## Sheet: Table_S7
	Table S6. Summary of the read statistics for 16S rRNA gene phylometagenomic and whole genome shotgun sequencing metagenomic data.
	GI bodysite	16S data				WGS data
		# samples	# reads	avg reads per sample	stdev reads per sample	# samples	# nucleotides	avg nucl. per sample	stdev nucl. per sample
	Buccal_mucosa	209	2167786	10372	9989	100	151049458351	1.51049e+09	1.04497e+09
	Keratinized_gingiva	212	2337584	11026	10954	6	21301347266	3.55022e+09	1.43445e+09
	Hard_palate	207	2073075	10015	10569	1	3740287828	3740287828	-
	Throat	208	2025602	9738	9654	7	401480500439	3.71741e+09	1.40633e+09
	Palatine_Tonsils	213	2290919	10755	10507	6	12137766873	2.02296e+09	1.00841e+09
	Tongue_dorsum	212	2534019	11953	12359	119	584431607693	4.91119e+09	1.4208e+09
	Saliva	199	1805409	9072	8964	5	6512049724	1.30241e+09	1.75875e+08
	Supragingival_plaque	211	2438219	11556	10150	108	401480500439	3.71741e+09	1.40633e+09
	Subgingival_plaque	208	2284344	10982	9308	7	13057423090	1.86535e+09	4.58598e+08
	Stool	226	2827326	12510	16089	116	676902159242	5.83536e+09	1.64397e+09
