# Supplementary material for: Composition of the adult digestive tract bacterial microbiome based on seven mouth surfaces, tonsils, throat and stool samples
Source: Genome Biol. 2012 Jun 14;13(6):R42. doi: 10.1186/gb-2012-13-6-r42 (PMC3446314; doi:10.1186/gb-2012-13-6-r42)
Supplement: Additional file 12 — Table s7 - summary of the read statistics for 16S rRNA gene taxonomic abundances and whole genome shotgun sequencing metagenomic data. [file gb-2012-13-6-r42-S12.XLSX]

## Sheet: Table_S7
	Table S7. Percentages of metagenomic reads assigned to Archaea, Bacteria, and non-human Eukaryota (human reads excluded) in the four GI body sites with more than 50 shotgun sequencing samples available.
		Archaea	Bacteria	Eukaryota
	Buccal mucosa	0	0.9967	0.0034
	Tongue dorsum	0	0.9999	0.0001
	Supragingival plaque	0	0.9994	0.0006
	Stool	0.0004	0.9994	0.0002
